# Supplementary material for: Reference-independent comparative metagenomics using cross-assembly: crAss
Source: Bioinformatics. 2012 Oct 16;28(24):3225–31. doi: 10.1093/bioinformatics/bts613 (PMC3519457; doi:10.1093/bioinformatics/bts613)
Supplement: Supplementary Data [file supp_bts613_SupplFile1.xlsx]

## Sheet: overlap
RefSeq	Species	Phylum	Length	ov00		ov01	ov02	ov03	ov04	ov05	ov06	ov07	ov08	ov09	ov10	ov11	ov12	ov13	ov14	ov15	ov16	ov17	ov18	ov19	ov20	ov21	ov22	ov23	ov24	ov25	ov26	ov27	ov28	ov29	ov30	ov31
NC_016894.1	Acetobacterium woodii DSM 1030	Firmicutes	4044777	0.0333333		0.0333333	0	0	0	0	0	0	0	0	0	0	0	0	0	0	0	0	0	0	0	0	0	0	0	0	0	0	0	0	0	0
NC_013385.1	Ammonifex degensii KC4	Firmicutes	2129237	0.0333333		0.0333333	0.0333333	0	0	0	0	0	0	0	0	0	0	0	0	0	0	0	0	0	0	0	0	0	0	0	0	0	0	0	0	0
NC_011567.1	Anoxybacillus flavithermus WK1	Firmicutes	2846746	0.0333333		0.0333333	0.0333333	0.0333333	0	0	0	0	0	0	0	0	0	0	0	0	0	0	0	0	0	0	0	0	0	0	0	0	0	0	0	0
NC_010184.1	Bacillus weihenstephanensis KBAB4	Firmicutes	5262775	0.0333333		0.0333333	0.0333333	0.0333333	0.0333333	0	0	0	0	0	0	0	0	0	0	0	0	0	0	0	0	0	0	0	0	0	0	0	0	0	0	0
NC_007503.1	Carboxydothermus hydrogenoformans Z-2901	Firmicutes	2401520	0.0333333		0.0333333	0.0333333	0.0333333	0.0333333	0.0333333	0	0	0	0	0	0	0	0	0	0	0	0	0	0	0	0	0	0	0	0	0	0	0	0	0	0
NC_009012.1	Clostridium thermocellum ATCC 27405	Firmicutes	3843301	0.0333333		0.0333333	0.0333333	0.0333333	0.0333333	0.0333333	0.0333333	0	0	0	0	0	0	0	0	0	0	0	0	0	0	0	0	0	0	0	0	0	0	0	0	0
NC_011830.1	Desulfitobacterium hafniense DCB-2	Firmicutes	5279134	0.0333333		0.0333333	0.0333333	0.0333333	0.0333333	0.0333333	0.0333333	0.0333333	0	0	0	0	0	0	0	0	0	0	0	0	0	0	0	0	0	0	0	0	0	0	0	0
NC_017022.1	Enterococcus faecium Aus0004	Firmicutes	2955294	0.0333333		0.0333333	0.0333333	0.0333333	0.0333333	0.0333333	0.0333333	0.0333333	0.0333333	0	0	0	0	0	0	0	0	0	0	0	0	0	0	0	0	0	0	0	0	0	0	0
NC_012781.1	Eubacterium rectale ATCC 33656	Firmicutes	3449685	0.0333333		0.0333333	0.0333333	0.0333333	0.0333333	0.0333333	0.0333333	0.0333333	0.0333333	0.0333333	0	0	0	0	0	0	0	0	0	0	0	0	0	0	0	0	0	0	0	0	0	0
NC_010337.2	Heliobacterium modesticaldum Ice1	Firmicutes	3075407	0.0333333		0.0333333	0.0333333	0.0333333	0.0333333	0.0333333	0.0333333	0.0333333	0.0333333	0.0333333	0.0333333	0	0	0	0	0	0	0	0	0	0	0	0	0	0	0	0	0	0	0	0	0
NC_009004.1	Lactococcus lactis subsp. cremoris MG1363	Firmicutes	2529478	0.0333333		0.0333333	0.0333333	0.0333333	0.0333333	0.0333333	0.0333333	0.0333333	0.0333333	0.0333333	0.0333333	0.0333333	0	0	0	0	0	0	0	0	0	0	0	0	0	0	0	0	0	0	0	0
NC_008531.1	Leuconostoc mesenteroides subsp. mesenteroides ATCC 8293	Firmicutes	2038396	0.0333333		0.0333333	0.0333333	0.0333333	0.0333333	0.0333333	0.0333333	0.0333333	0.0333333	0.0333333	0.0333333	0.0333333	0.0333333	0	0	0	0	0	0	0	0	0	0	0	0	0	0	0	0	0	0	0
NC_008555.1	Listeria welshimeri serovar 6b str. SLCC5334	Firmicutes	2814130	0.0333333		0.0333333	0.0333333	0.0333333	0.0333333	0.0333333	0.0333333	0.0333333	0.0333333	0.0333333	0.0333333	0.0333333	0.0333333	0.0333333	0	0	0	0	0	0	0	0	0	0	0	0	0	0	0	0	0	0
NC_010382.1	Lysinibacillus sphaericus C3-41	Firmicutes	4639821	0.0333333		0.0333333	0.0333333	0.0333333	0.0333333	0.0333333	0.0333333	0.0333333	0.0333333	0.0333333	0.0333333	0.0333333	0.0333333	0.0333333	0.0333333	0	0	0	0	0	0	0	0	0	0	0	0	0	0	0	0	0
NC_011999.1	Macrococcus caseolyticus JCSC5402	Firmicutes	2102324	0.0333333		0.0333333	0.0333333	0.0333333	0.0333333	0.0333333	0.0333333	0.0333333	0.0333333	0.0333333	0.0333333	0.0333333	0.0333333	0.0333333	0.0333333	0.0333333	0	0	0	0	0	0	0	0	0	0	0	0	0	0	0	0
NC_015520.1	Mahella australiensis 50-1 BON	Firmicutes	3135972	0.0333333		0.0333333	0.0333333	0.0333333	0.0333333	0.0333333	0.0333333	0.0333333	0.0333333	0.0333333	0.0333333	0.0333333	0.0333333	0.0333333	0.0333333	0.0333333	0.0333333	0	0	0	0	0	0	0	0	0	0	0	0	0	0	0
NC_015873.1	Megasphaera elsdenii	Firmicutes	2474718	0.0333333		0.0333333	0.0333333	0.0333333	0.0333333	0.0333333	0.0333333	0.0333333	0.0333333	0.0333333	0.0333333	0.0333333	0.0333333	0.0333333	0.0333333	0.0333333	0.0333333	0.0333333	0	0	0	0	0	0	0	0	0	0	0	0	0	0
NC_007644.1	Moorella thermoacetica ATCC 39073	Firmicutes	2628784	0.0333333		0.0333333	0.0333333	0.0333333	0.0333333	0.0333333	0.0333333	0.0333333	0.0333333	0.0333333	0.0333333	0.0333333	0.0333333	0.0333333	0.0333333	0.0333333	0.0333333	0.0333333	0.0333333	0	0	0	0	0	0	0	0	0	0	0	0	0
NC_014483.1	Paenibacillus polymyxa E681	Firmicutes	5394884	0.0333333		0.0333333	0.0333333	0.0333333	0.0333333	0.0333333	0.0333333	0.0333333	0.0333333	0.0333333	0.0333333	0.0333333	0.0333333	0.0333333	0.0333333	0.0333333	0.0333333	0.0333333	0.0333333	0.0333333	0	0	0	0	0	0	0	0	0	0	0	0
NC_009454.1	Pelotomaculum thermopropionicum SI	Firmicutes	3025375	0.0333333		0.0333333	0.0333333	0.0333333	0.0333333	0.0333333	0.0333333	0.0333333	0.0333333	0.0333333	0.0333333	0.0333333	0.0333333	0.0333333	0.0333333	0.0333333	0.0333333	0.0333333	0.0333333	0.0333333	0.0333333	0	0	0	0	0	0	0	0	0	0	0
NC_015977.1	Roseburia hominis A2-183	Firmicutes	3592125	0.0333333		0.0333333	0.0333333	0.0333333	0.0333333	0.0333333	0.0333333	0.0333333	0.0333333	0.0333333	0.0333333	0.0333333	0.0333333	0.0333333	0.0333333	0.0333333	0.0333333	0.0333333	0.0333333	0.0333333	0.0333333	0.0333333	0	0	0	0	0	0	0	0	0	0
NC_015437.1	Selenomonas sputigena ATCC 35185	Firmicutes	2568361	0.0333333		0.0333333	0.0333333	0.0333333	0.0333333	0.0333333	0.0333333	0.0333333	0.0333333	0.0333333	0.0333333	0.0333333	0.0333333	0.0333333	0.0333333	0.0333333	0.0333333	0.0333333	0.0333333	0.0333333	0.0333333	0.0333333	0.0333333	0	0	0	0	0	0	0	0	0
NC_016884.1	Sulfobacillus acidophilus DSM 10332	Firmicutes	3472898	0.0333333		0.0333333	0.0333333	0.0333333	0.0333333	0.0333333	0.0333333	0.0333333	0.0333333	0.0333333	0.0333333	0.0333333	0.0333333	0.0333333	0.0333333	0.0333333	0.0333333	0.0333333	0.0333333	0.0333333	0.0333333	0.0333333	0.0333333	0.0333333	0	0	0	0	0	0	0	0
NC_015172.1	Syntrophobotulus glycolicus DSM 8271	Firmicutes	3406739	0.0333333		0.0333333	0.0333333	0.0333333	0.0333333	0.0333333	0.0333333	0.0333333	0.0333333	0.0333333	0.0333333	0.0333333	0.0333333	0.0333333	0.0333333	0.0333333	0.0333333	0.0333333	0.0333333	0.0333333	0.0333333	0.0333333	0.0333333	0.0333333	0.0333333	0	0	0	0	0	0	0
NC_008346.1	Syntrophomonas wolfei subsp. wolfei str. Goettingen	Firmicutes	2936195	0.0333333		0.0333333	0.0333333	0.0333333	0.0333333	0.0333333	0.0333333	0.0333333	0.0333333	0.0333333	0.0333333	0.0333333	0.0333333	0.0333333	0.0333333	0.0333333	0.0333333	0.0333333	0.0333333	0.0333333	0.0333333	0.0333333	0.0333333	0.0333333	0.0333333	0.0333333	0	0	0	0	0	0
NC_014220.1	Syntrophothermus lipocalidus DSM 12680	Firmicutes	2405559	0.0333333		0.0333333	0.0333333	0.0333333	0.0333333	0.0333333	0.0333333	0.0333333	0.0333333	0.0333333	0.0333333	0.0333333	0.0333333	0.0333333	0.0333333	0.0333333	0.0333333	0.0333333	0.0333333	0.0333333	0.0333333	0.0333333	0.0333333	0.0333333	0.0333333	0.0333333	0.0333333	0	0	0	0	0
NC_016052.1	Tetragenococcus halophilus	Firmicutes	2562720	0.0333333		0.0333333	0.0333333	0.0333333	0.0333333	0.0333333	0.0333333	0.0333333	0.0333333	0.0333333	0.0333333	0.0333333	0.0333333	0.0333333	0.0333333	0.0333333	0.0333333	0.0333333	0.0333333	0.0333333	0.0333333	0.0333333	0.0333333	0.0333333	0.0333333	0.0333333	0.0333333	0.0333333	0	0	0	0
NC_014152.1	Thermincola potens JR	Firmicutes	3157416	0.0333333		0.0333333	0.0333333	0.0333333	0.0333333	0.0333333	0.0333333	0.0333333	0.0333333	0.0333333	0.0333333	0.0333333	0.0333333	0.0333333	0.0333333	0.0333333	0.0333333	0.0333333	0.0333333	0.0333333	0.0333333	0.0333333	0.0333333	0.0333333	0.0333333	0.0333333	0.0333333	0.0333333	0.0333333	0	0	0
NC_015555.1	Thermoanaerobacterium xylanolyticum LX-11	Firmicutes	2534358	0.0333333		0.0333333	0.0333333	0.0333333	0.0333333	0.0333333	0.0333333	0.0333333	0.0333333	0.0333333	0.0333333	0.0333333	0.0333333	0.0333333	0.0333333	0.0333333	0.0333333	0.0333333	0.0333333	0.0333333	0.0333333	0.0333333	0.0333333	0.0333333	0.0333333	0.0333333	0.0333333	0.0333333	0.0333333	0.0333333	0	0
NC_014377.1	Thermosediminibacter oceani DSM 16646	Firmicutes	2280035	0.0333333		0.0333333	0.0333333	0.0333333	0.0333333	0.0333333	0.0333333	0.0333333	0.0333333	0.0333333	0.0333333	0.0333333	0.0333333	0.0333333	0.0333333	0.0333333	0.0333333	0.0333333	0.0333333	0.0333333	0.0333333	0.0333333	0.0333333	0.0333333	0.0333333	0.0333333	0.0333333	0.0333333	0.0333333	0.0333333	0.0333333	0
NC_009937.1	Azorhizobium caulinodans ORS 571	Proteobacteria	5369772	0		0	0.0333333	0.0333333	0.0333333	0.0333333	0.0333333	0.0333333	0.0333333	0.0333333	0.0333333	0.0333333	0.0333333	0.0333333	0.0333333	0.0333333	0.0333333	0.0333333	0.0333333	0.0333333	0.0333333	0.0333333	0.0333333	0.0333333	0.0333333	0.0333333	0.0333333	0.0333333	0.0333333	0.0333333	0.0333333	0.0333333
NC_010581.1	Beijerinckia indica subsp. indica ATCC 9039	Proteobacteria	4170153	0		0	0	0.0333333	0.0333333	0.0333333	0.0333333	0.0333333	0.0333333	0.0333333	0.0333333	0.0333333	0.0333333	0.0333333	0.0333333	0.0333333	0.0333333	0.0333333	0.0333333	0.0333333	0.0333333	0.0333333	0.0333333	0.0333333	0.0333333	0.0333333	0.0333333	0.0333333	0.0333333	0.0333333	0.0333333	0.0333333
NC_014375.1	Brevundimonas subvibrioides ATCC 15264	Proteobacteria	3445263	0		0	0	0	0.0333333	0.0333333	0.0333333	0.0333333	0.0333333	0.0333333	0.0333333	0.0333333	0.0333333	0.0333333	0.0333333	0.0333333	0.0333333	0.0333333	0.0333333	0.0333333	0.0333333	0.0333333	0.0333333	0.0333333	0.0333333	0.0333333	0.0333333	0.0333333	0.0333333	0.0333333	0.0333333	0.0333333
NZ_CM001438.1	Burkholderiales bacterium JOSHI_001	Proteobacteria	5600627	0		0	0	0	0	0.0333333	0.0333333	0.0333333	0.0333333	0.0333333	0.0333333	0.0333333	0.0333333	0.0333333	0.0333333	0.0333333	0.0333333	0.0333333	0.0333333	0.0333333	0.0333333	0.0333333	0.0333333	0.0333333	0.0333333	0.0333333	0.0333333	0.0333333	0.0333333	0.0333333	0.0333333	0.0333333
NC_014100.1	Caulobacter segnis ATCC 21756	Proteobacteria	4655622	0		0	0	0	0	0	0.0333333	0.0333333	0.0333333	0.0333333	0.0333333	0.0333333	0.0333333	0.0333333	0.0333333	0.0333333	0.0333333	0.0333333	0.0333333	0.0333333	0.0333333	0.0333333	0.0333333	0.0333333	0.0333333	0.0333333	0.0333333	0.0333333	0.0333333	0.0333333	0.0333333	0.0333333
NC_013716.1	Citrobacter rodentium ICC168	Proteobacteria	5346659	0		0	0	0	0	0	0	0.0333333	0.0333333	0.0333333	0.0333333	0.0333333	0.0333333	0.0333333	0.0333333	0.0333333	0.0333333	0.0333333	0.0333333	0.0333333	0.0333333	0.0333333	0.0333333	0.0333333	0.0333333	0.0333333	0.0333333	0.0333333	0.0333333	0.0333333	0.0333333	0.0333333
NC_015388.1	Desulfobacca acetoxidans DSM 11109	Proteobacteria	3282536	0		0	0	0	0	0	0	0	0.0333333	0.0333333	0.0333333	0.0333333	0.0333333	0.0333333	0.0333333	0.0333333	0.0333333	0.0333333	0.0333333	0.0333333	0.0333333	0.0333333	0.0333333	0.0333333	0.0333333	0.0333333	0.0333333	0.0333333	0.0333333	0.0333333	0.0333333	0.0333333
NC_007722.1	Erythrobacter litoralis HTCC2594	Proteobacteria	3052398	0		0	0	0	0	0	0	0	0	0.0333333	0.0333333	0.0333333	0.0333333	0.0333333	0.0333333	0.0333333	0.0333333	0.0333333	0.0333333	0.0333333	0.0333333	0.0333333	0.0333333	0.0333333	0.0333333	0.0333333	0.0333333	0.0333333	0.0333333	0.0333333	0.0333333	0.0333333
NC_014394.1	Gallionella capsiferriformans ES-2	Proteobacteria	3162471	0		0	0	0	0	0	0	0	0	0	0.0333333	0.0333333	0.0333333	0.0333333	0.0333333	0.0333333	0.0333333	0.0333333	0.0333333	0.0333333	0.0333333	0.0333333	0.0333333	0.0333333	0.0333333	0.0333333	0.0333333	0.0333333	0.0333333	0.0333333	0.0333333	0.0333333
NC_008309.1	Haemophilus somnus 129PT	Proteobacteria	2007700	0		0	0	0	0	0	0	0	0	0	0	0.0333333	0.0333333	0.0333333	0.0333333	0.0333333	0.0333333	0.0333333	0.0333333	0.0333333	0.0333333	0.0333333	0.0333333	0.0333333	0.0333333	0.0333333	0.0333333	0.0333333	0.0333333	0.0333333	0.0333333	0.0333333
NC_008358.1	Hyphomonas neptunium ATCC 15444	Proteobacteria	3705021	0		0	0	0	0	0	0	0	0	0	0	0	0.0333333	0.0333333	0.0333333	0.0333333	0.0333333	0.0333333	0.0333333	0.0333333	0.0333333	0.0333333	0.0333333	0.0333333	0.0333333	0.0333333	0.0333333	0.0333333	0.0333333	0.0333333	0.0333333	0.0333333
NC_006512.1	Idiomarina loihiensis L2TR	Proteobacteria	2839318	0		0	0	0	0	0	0	0	0	0	0	0	0	0.0333333	0.0333333	0.0333333	0.0333333	0.0333333	0.0333333	0.0333333	0.0333333	0.0333333	0.0333333	0.0333333	0.0333333	0.0333333	0.0333333	0.0333333	0.0333333	0.0333333	0.0333333	0.0333333
NC_013166.1	Kangiella koreensis DSM 16069	Proteobacteria	2852073	0		0	0	0	0	0	0	0	0	0	0	0	0	0	0.0333333	0.0333333	0.0333333	0.0333333	0.0333333	0.0333333	0.0333333	0.0333333	0.0333333	0.0333333	0.0333333	0.0333333	0.0333333	0.0333333	0.0333333	0.0333333	0.0333333	0.0333333
NC_008347.1	Maricaulis maris MCS10	Proteobacteria	3368780	0		0	0	0	0	0	0	0	0	0	0	0	0	0	0	0.0333333	0.0333333	0.0333333	0.0333333	0.0333333	0.0333333	0.0333333	0.0333333	0.0333333	0.0333333	0.0333333	0.0333333	0.0333333	0.0333333	0.0333333	0.0333333	0.0333333
NC_007947.1	Methylobacillus flagellatus KT	Proteobacteria	2971517	0		0	0	0	0	0	0	0	0	0	0	0	0	0	0	0	0.0333333	0.0333333	0.0333333	0.0333333	0.0333333	0.0333333	0.0333333	0.0333333	0.0333333	0.0333333	0.0333333	0.0333333	0.0333333	0.0333333	0.0333333	0.0333333
NC_010725.1	Methylobacterium populi BJ001	Proteobacteria	5800441	0		0	0	0	0	0	0	0	0	0	0	0	0	0	0	0	0	0.0333333	0.0333333	0.0333333	0.0333333	0.0333333	0.0333333	0.0333333	0.0333333	0.0333333	0.0333333	0.0333333	0.0333333	0.0333333	0.0333333	0.0333333
NC_016112.1	Methylomicrobium alcaliphilum	Proteobacteria	4668296	0		0	0	0	0	0	0	0	0	0	0	0	0	0	0	0	0	0	0.0333333	0.0333333	0.0333333	0.0333333	0.0333333	0.0333333	0.0333333	0.0333333	0.0333333	0.0333333	0.0333333	0.0333333	0.0333333	0.0333333
NC_015572.1	Methylomonas methanica MC09	Proteobacteria	5051681	0		0	0	0	0	0	0	0	0	0	0	0	0	0	0	0	0	0	0	0.0333333	0.0333333	0.0333333	0.0333333	0.0333333	0.0333333	0.0333333	0.0333333	0.0333333	0.0333333	0.0333333	0.0333333	0.0333333
NC_010120.1	Neisseria meningitidis 053442	Proteobacteria	2153416	0		0	0	0	0	0	0	0	0	0	0	0	0	0	0	0	0	0	0	0	0.0333333	0.0333333	0.0333333	0.0333333	0.0333333	0.0333333	0.0333333	0.0333333	0.0333333	0.0333333	0.0333333	0.0333333
NC_007406.1	Nitrobacter winogradskyi Nb-255	Proteobacteria	3402093	0		0	0	0	0	0	0	0	0	0	0	0	0	0	0	0	0	0	0	0	0	0.0333333	0.0333333	0.0333333	0.0333333	0.0333333	0.0333333	0.0333333	0.0333333	0.0333333	0.0333333	0.0333333
NC_009719.1	Parvibaculum lavamentivorans DS-1	Proteobacteria	3914745	0		0	0	0	0	0	0	0	0	0	0	0	0	0	0	0	0	0	0	0	0	0	0.0333333	0.0333333	0.0333333	0.0333333	0.0333333	0.0333333	0.0333333	0.0333333	0.0333333	0.0333333
NC_008781.1	Polaromonas naphthalenivorans CJ2	Proteobacteria	4410291	0		0	0	0	0	0	0	0	0	0	0	0	0	0	0	0	0	0	0	0	0	0	0	0.0333333	0.0333333	0.0333333	0.0333333	0.0333333	0.0333333	0.0333333	0.0333333	0.0333333
NC_007643.1	Rhodospirillum rubrum ATCC 11170	Proteobacteria	4352825	0		0	0	0	0	0	0	0	0	0	0	0	0	0	0	0	0	0	0	0	0	0	0	0	0.0333333	0.0333333	0.0333333	0.0333333	0.0333333	0.0333333	0.0333333	0.0333333
NC_010506.1	Shewanella woodyi ATCC 51908	Proteobacteria	5935403	0		0	0	0	0	0	0	0	0	0	0	0	0	0	0	0	0	0	0	0	0	0	0	0	0	0.0333333	0.0333333	0.0333333	0.0333333	0.0333333	0.0333333	0.0333333
NC_013512.1	Sulfurospirillum deleyianum DSM 6946	Proteobacteria	2306351	0		0	0	0	0	0	0	0	0	0	0	0	0	0	0	0	0	0	0	0	0	0	0	0	0	0	0.0333333	0.0333333	0.0333333	0.0333333	0.0333333	0.0333333
NC_012997.1	Teredinibacter turnerae T7901	Proteobacteria	5193164	0		0	0	0	0	0	0	0	0	0	0	0	0	0	0	0	0	0	0	0	0	0	0	0	0	0	0	0.0333333	0.0333333	0.0333333	0.0333333	0.0333333
NC_007520.2	Thiomicrospira crunogena XCL-2	Proteobacteria	2427734	0		0	0	0	0	0	0	0	0	0	0	0	0	0	0	0	0	0	0	0	0	0	0	0	0	0	0	0	0.0333333	0.0333333	0.0333333	0.0333333
NC_008786.1	Verminephrobacter eiseniae EF01-2	Proteobacteria	5566749	0		0	0	0	0	0	0	0	0	0	0	0	0	0	0	0	0	0	0	0	0	0	0	0	0	0	0	0	0	0.0333333	0.0333333	0.0333333
NC_014228.1	Xenorhabdus nematophila ATCC 19061	Proteobacteria	4432590	0		0	0	0	0	0	0	0	0	0	0	0	0	0	0	0	0	0	0	0	0	0	0	0	0	0	0	0	0	0	0.0333333	0.0333333
NC_002488.3	Xylella fastidiosa 9a5c	Proteobacteria	2679306	0		0	0	0	0	0	0	0	0	0	0	0	0	0	0	0	0	0	0	0	0	0	0	0	0	0	0	0	0	0	0	0.0333333

## Sheet: abundance
RefSeq	Species	Phylum	Length	ab01	ab02	ab03	ab04	ab05	ab06	ab07	ab08	ab09	ab10
NC_016894.1	Acetobacterium woodii DSM 1030	Firmicutes	4044777	0.7	0.7	1.37781e-05	1.37781e-05	1.37781e-05	1.37781e-05	0.001701	0.001701	0.0005103	0.0005103
NC_013385.1	Ammonifex degensii KC4	Firmicutes	2129237	0.21	0.21	0.00015309	0.00015309	0.0189	0.0189	1.37781e-05	1.37781e-05	0.21	0.21
NC_011567.1	Anoxybacillus flavithermus WK1	Firmicutes	2846746	0.063	0.063	0.21	0.21	0.00567	0.00567	0.0005103	0.0005103	0.00015309	0.00015309
NC_010184.1	Bacillus weihenstephanensis KBAB4	Firmicutes	5262775	0.0189	0.0189	0.7	0.7	0.7	0.7	0.21	0.21	0.001701	0.001701
NC_007503.1	Carboxydothermus hydrogenoformans Z-2901	Firmicutes	2401520	0.00567	0.00567	0.00567	0.00567	0.00015309	0.00015309	0.00567	0.00567	4.5927e-05	4.5927e-05
NC_009012.1	Clostridium thermocellum ATCC 27405	Firmicutes	3843301	0.001701	0.001701	4.5927e-05	4.5927e-05	0.001701	0.001701	0.7	0.7	1.37781e-05	1.37781e-05
NC_011830.1	Desulfitobacterium hafniense DCB-2	Firmicutes	5279134	0.0005103	0.0005103	0.063	0.063	0.0005103	0.0005103	0.0189	0.0189	0.0189	0.0189
NC_017022.1	Enterococcus faecium Aus0004	Firmicutes	2955294	0.00015309	0.00015309	0.0189	0.0189	4.5927e-05	4.5927e-05	0.00015309	0.00015309	0.063	0.063
NC_012781.1	Eubacterium rectale ATCC 33656	Firmicutes	3449685	4.5927e-05	4.5927e-05	0.001701	0.001701	0.063	0.063	0.063	0.063	0.7	0.7
NC_010337.2	Heliobacterium modesticaldum Ice1	Firmicutes	3075407	1.37781e-05	1.37781e-05	0.0005103	0.0005103	0.21	0.21	4.5927e-05	4.5927e-05	0.00567	0.00567

## Sheet: contamination
RefSeq	Species	Phylum	Length	Actino_1.0	Actino_2.0	Actino_3.0	Firmi_1.0	Firmi_2.0	Firmi_3.0	Firmi_4.0	Firmi_5.0	Firmi_6.0	Actino_1.10	Actino_2.10	Actino_3.10	Firmi_1.10	Firmi_2.10	Firmi_3.10	Firmi_4.10	Firmi_5.10	Firmi_6.10	Actino_1.20	Actino_2.20	Actino_3.20	Firmi_1.20	Firmi_2.20	Firmi_3.20	Firmi_4.20	Firmi_5.20	Firmi_6.20	Actino_1.30	Actino_2.30	Actino_3.30	Firmi_1.30	Firmi_2.30	Firmi_3.30	Firmi_4.30	Firmi_5.30	Firmi_6.30	Actino_1.40	Actino_2.40	Actino_3.40	Firmi_1.40	Firmi_2.40	Firmi_3.40	Firmi_4.40	Firmi_5.40	Firmi_6.40	Actino_1.50
NC_013124.1	Acidimicrobium ferrooxidans DSM 10331	Actinobacteria		0	0.0384615	0	0	0	0	0	0	0	0	0.0346154	0	0	0	0	0	0	0	0	0.0307692	0	0	0	0	0	0	0	0	0.0269231	0	0	0	0	0	0	0	0	0.0230769	0	0	0	0	0	0	0	0
NC_008578.1	Acidothermus cellulolyticus 11B	Actinobacteria		0	0	0.0384615	0	0	0	0	0	0	0	0	0.0346154	0	0	0	0	0	0	0	0	0.0307692	0	0	0	0	0	0	0	0	0.0269231	0	0	0	0	0	0	0	0	0.0230769	0	0	0	0	0	0	0
NZ_CM001024.1	Aeromicrobium marinum DSM 15272	Actinobacteria		0	0.0384615	0	0	0	0	0	0	0	0	0.0346154	0	0	0	0	0	0	0	0	0.0307692	0	0	0	0	0	0	0	0	0.0269231	0	0	0	0	0	0	0	0	0.0230769	0	0	0	0	0	0	0	0
NC_015564.1	Amycolicicoccus subflavus DQS3-9A1	Actinobacteria		0.04	0	0	0	0	0	0	0	0	0.036	0	0	0	0	0	0	0	0	0.032	0	0	0	0	0	0	0	0	0.028	0	0	0	0	0	0	0	0	0.024	0	0	0	0	0	0	0	0	0.02
NC_014550.1	Arthrobacter arilaitensis Re117	Actinobacteria		0.04	0	0	0	0	0	0	0	0	0.036	0	0	0	0	0	0	0	0	0.032	0	0	0	0	0	0	0	0	0.028	0	0	0	0	0	0	0	0	0.024	0	0	0	0	0	0	0	0	0.02
NC_008711.1	Arthrobacter aurescens TC1	Actinobacteria		0.04	0	0	0	0	0	0	0	0	0.036	0	0	0	0	0	0	0	0	0.032	0	0	0	0	0	0	0	0	0.028	0	0	0	0	0	0	0	0	0.024	0	0	0	0	0	0	0	0	0.02
NC_011886.1	Arthrobacter chlorophenolicus A6	Actinobacteria		0	0	0.0384615	0	0	0	0	0	0	0	0	0.0346154	0	0	0	0	0	0	0	0	0.0307692	0	0	0	0	0	0	0	0	0.0269231	0	0	0	0	0	0	0	0	0.0230769	0	0	0	0	0	0	0
NC_015145.1	Arthrobacter phenanthrenivorans Sphe3	Actinobacteria		0	0.0384615	0	0	0	0	0	0	0	0	0.0346154	0	0	0	0	0	0	0	0	0.0307692	0	0	0	0	0	0	0	0	0.0269231	0	0	0	0	0	0	0	0	0.0230769	0	0	0	0	0	0	0	0
NC_012669.1	Beutenbergia cavernae DSM 12333	Actinobacteria		0	0.0384615	0	0	0	0	0	0	0	0	0.0346154	0	0	0	0	0	0	0	0	0.0307692	0	0	0	0	0	0	0	0	0.0269231	0	0	0	0	0	0	0	0	0.0230769	0	0	0	0	0	0	0	0
NC_008618.1	Bifidobacterium adolescentis ATCC 15703	Actinobacteria		0	0.0384615	0	0	0	0	0	0	0	0	0.0346154	0	0	0	0	0	0	0	0	0.0307692	0	0	0	0	0	0	0	0	0.0269231	0	0	0	0	0	0	0	0	0.0230769	0	0	0	0	0	0	0	0
NC_014638.1	Bifidobacterium bifidum PRL2010	Actinobacteria		0	0.0384615	0	0	0	0	0	0	0	0	0.0346154	0	0	0	0	0	0	0	0	0.0307692	0	0	0	0	0	0	0	0	0.0269231	0	0	0	0	0	0	0	0	0.0230769	0	0	0	0	0	0	0	0
NC_013714.1	Bifidobacterium dentium Bd1	Actinobacteria		0	0	0.0384615	0	0	0	0	0	0	0	0	0.0346154	0	0	0	0	0	0	0	0	0.0307692	0	0	0	0	0	0	0	0	0.0269231	0	0	0	0	0	0	0	0	0.0230769	0	0	0	0	0	0	0
NC_010816.1	Bifidobacterium longum DJO10A	Actinobacteria		0	0	0.0384615	0	0	0	0	0	0	0	0	0.0346154	0	0	0	0	0	0	0	0	0.0307692	0	0	0	0	0	0	0	0	0.0269231	0	0	0	0	0	0	0	0	0.0230769	0	0	0	0	0	0	0
NC_016943.1	Blastococcus saxobsidens	Actinobacteria		0	0	0.0384615	0	0	0	0	0	0	0	0	0.0346154	0	0	0	0	0	0	0	0	0.0307692	0	0	0	0	0	0	0	0	0.0269231	0	0	0	0	0	0	0	0	0.0230769	0	0	0	0	0	0	0
NC_013172.1	Brachybacterium faecium DSM 4810	Actinobacteria		0	0	0.0384615	0	0	0	0	0	0	0	0	0.0346154	0	0	0	0	0	0	0	0	0.0307692	0	0	0	0	0	0	0	0	0.0269231	0	0	0	0	0	0	0	0	0.0230769	0	0	0	0	0	0	0
NC_015514.1	Cellulomonas fimi ATCC 484	Actinobacteria		0.04	0	0	0	0	0	0	0	0	0.036	0	0	0	0	0	0	0	0	0.032	0	0	0	0	0	0	0	0	0.028	0	0	0	0	0	0	0	0	0.024	0	0	0	0	0	0	0	0	0.02
NC_014151.1	Cellulomonas flavigena DSM 20109	Actinobacteria		0	0	0.0384615	0	0	0	0	0	0	0	0	0.0346154	0	0	0	0	0	0	0	0	0.0307692	0	0	0	0	0	0	0	0	0.0269231	0	0	0	0	0	0	0	0	0.0230769	0	0	0	0	0	0	0
NC_009480.1	Clavibacter michiganensis subsp. michiganensis NCPPB 382	Actinobacteria		0.04	0	0	0	0	0	0	0	0	0.036	0	0	0	0	0	0	0	0	0.032	0	0	0	0	0	0	0	0	0.028	0	0	0	0	0	0	0	0	0.024	0	0	0	0	0	0	0	0	0.02
NC_015389.1	Coriobacterium glomerans PW2	Actinobacteria		0	0.0384615	0	0	0	0	0	0	0	0	0.0346154	0	0	0	0	0	0	0	0	0.0307692	0	0	0	0	0	0	0	0	0.0269231	0	0	0	0	0	0	0	0	0.0230769	0	0	0	0	0	0	0	0
NC_012590.1	Corynebacterium aurimucosum ATCC 700975	Actinobacteria		0.04	0	0	0	0	0	0	0	0	0.036	0	0	0	0	0	0	0	0	0.032	0	0	0	0	0	0	0	0	0.028	0	0	0	0	0	0	0	0	0.024	0	0	0	0	0	0	0	0	0.02
NC_016782.1	Corynebacterium diphtheriae 241	Actinobacteria		0.04	0	0	0	0	0	0	0	0	0.036	0	0	0	0	0	0	0	0	0.032	0	0	0	0	0	0	0	0	0.028	0	0	0	0	0	0	0	0	0.024	0	0	0	0	0	0	0	0	0.02
NC_004369.1	Corynebacterium efficiens YS-314	Actinobacteria		0	0	0.0384615	0	0	0	0	0	0	0	0	0.0346154	0	0	0	0	0	0	0	0	0.0307692	0	0	0	0	0	0	0	0	0.0269231	0	0	0	0	0	0	0	0	0.0230769	0	0	0	0	0	0	0
NC_003450.3	Corynebacterium glutamicum ATCC 13032	Actinobacteria		0	0	0.0384615	0	0	0	0	0	0	0	0	0.0346154	0	0	0	0	0	0	0	0	0.0307692	0	0	0	0	0	0	0	0	0.0269231	0	0	0	0	0	0	0	0	0.0230769	0	0	0	0	0	0	0
NC_007164.1	Corynebacterium jeikeium K411	Actinobacteria		0	0	0.0384615	0	0	0	0	0	0	0	0	0.0346154	0	0	0	0	0	0	0	0	0.0307692	0	0	0	0	0	0	0	0	0.0269231	0	0	0	0	0	0	0	0	0.0230769	0	0	0	0	0	0	0
NC_012704.1	Corynebacterium kroppenstedtii DSM 44385	Actinobacteria		0	0.0384615	0	0	0	0	0	0	0	0	0.0346154	0	0	0	0	0	0	0	0	0.0307692	0	0	0	0	0	0	0	0	0.0269231	0	0	0	0	0	0	0	0	0.0230769	0	0	0	0	0	0	0	0
NC_016781.1	Corynebacterium pseudotuberculosis 3/99-5	Actinobacteria		0	0	0.0384615	0	0	0	0	0	0	0	0	0.0346154	0	0	0	0	0	0	0	0	0.0307692	0	0	0	0	0	0	0	0	0.0269231	0	0	0	0	0	0	0	0	0.0230769	0	0	0	0	0	0	0
NC_015673.1	Corynebacterium resistens DSM 45100	Actinobacteria		0	0.0384615	0	0	0	0	0	0	0	0	0.0346154	0	0	0	0	0	0	0	0	0.0307692	0	0	0	0	0	0	0	0	0.0269231	0	0	0	0	0	0	0	0	0.0230769	0	0	0	0	0	0	0	0
NC_015683.1	Corynebacterium ulcerans BR-AD22	Actinobacteria		0	0.0384615	0	0	0	0	0	0	0	0	0.0346154	0	0	0	0	0	0	0	0	0.0307692	0	0	0	0	0	0	0	0	0.0269231	0	0	0	0	0	0	0	0	0.0230769	0	0	0	0	0	0	0	0
NC_010545.1	Corynebacterium urealyticum DSM 7109	Actinobacteria		0.04	0	0	0	0	0	0	0	0	0.036	0	0	0	0	0	0	0	0	0.032	0	0	0	0	0	0	0	0	0.028	0	0	0	0	0	0	0	0	0.024	0	0	0	0	0	0	0	0	0.02
NC_015859.1	Corynebacterium variabile DSM 44702	Actinobacteria		0.04	0	0	0	0	0	0	0	0	0.036	0	0	0	0	0	0	0	0	0.032	0	0	0	0	0	0	0	0	0.028	0	0	0	0	0	0	0	0	0.024	0	0	0	0	0	0	0	0	0.02
NC_013204.1	Eggerthella lenta DSM 2243	Actinobacteria		0	0.0384615	0	0	0	0	0	0	0	0	0.0346154	0	0	0	0	0	0	0	0	0.0307692	0	0	0	0	0	0	0	0	0.0269231	0	0	0	0	0	0	0	0	0.0230769	0	0	0	0	0	0	0	0
NC_015656.1	Frankia symbiont of Datisca glomerata	Actinobacteria		0.04	0	0	0	0	0	0	0	0	0.036	0	0	0	0	0	0	0	0	0.032	0	0	0	0	0	0	0	0	0.028	0	0	0	0	0	0	0	0	0.024	0	0	0	0	0	0	0	0	0.02
NC_013757.1	Geodermatophilus obscurus DSM 43160	Actinobacteria		0	0	0.0384615	0	0	0	0	0	0	0	0	0.0346154	0	0	0	0	0	0	0	0	0.0307692	0	0	0	0	0	0	0	0	0.0269231	0	0	0	0	0	0	0	0	0.0230769	0	0	0	0	0	0	0
NC_013441.1	Gordonia bronchialis DSM 43247	Actinobacteria		0	0.0384615	0	0	0	0	0	0	0	0	0.0346154	0	0	0	0	0	0	0	0	0.0307692	0	0	0	0	0	0	0	0	0.0269231	0	0	0	0	0	0	0	0	0.0230769	0	0	0	0	0	0	0	0
NC_016906.1	Gordonia polyisoprenivorans VH2	Actinobacteria		0	0	0.0384615	0	0	0	0	0	0	0	0	0.0346154	0	0	0	0	0	0	0	0	0.0307692	0	0	0	0	0	0	0	0	0.0269231	0	0	0	0	0	0	0	0	0.0230769	0	0	0	0	0	0	0
NC_014830.1	Intrasporangium calvum DSM 43043	Actinobacteria		0	0.0384615	0	0	0	0	0	0	0	0	0.0346154	0	0	0	0	0	0	0	0	0.0307692	0	0	0	0	0	0	0	0	0.0269231	0	0	0	0	0	0	0	0	0.0230769	0	0	0	0	0	0	0	0
NC_015588.1	Isoptericola variabilis 225	Actinobacteria		0.04	0	0	0	0	0	0	0	0	0.036	0	0	0	0	0	0	0	0	0.032	0	0	0	0	0	0	0	0	0.028	0	0	0	0	0	0	0	0	0.024	0	0	0	0	0	0	0	0	0.02
NC_013174.1	Jonesia denitrificans DSM 20603	Actinobacteria		0	0	0.0384615	0	0	0	0	0	0	0	0	0.0346154	0	0	0	0	0	0	0	0	0.0307692	0	0	0	0	0	0	0	0	0.0269231	0	0	0	0	0	0	0	0	0.0230769	0	0	0	0	0	0	0
NC_009664.2	Kineococcus radiotolerans SRS30216	Actinobacteria		0	0.0384615	0	0	0	0	0	0	0	0	0.0346154	0	0	0	0	0	0	0	0	0.0307692	0	0	0	0	0	0	0	0	0.0269231	0	0	0	0	0	0	0	0	0.0230769	0	0	0	0	0	0	0	0
NC_010617.1	Kocuria rhizophila DC2201	Actinobacteria		0	0	0.0384615	0	0	0	0	0	0	0	0	0.0346154	0	0	0	0	0	0	0	0	0.0307692	0	0	0	0	0	0	0	0	0.0269231	0	0	0	0	0	0	0	0	0.0230769	0	0	0	0	0	0	0
NC_013169.1	Kytococcus sedentarius DSM 20547	Actinobacteria		0	0	0.0384615	0	0	0	0	0	0	0	0	0.0346154	0	0	0	0	0	0	0	0	0.0307692	0	0	0	0	0	0	0	0	0.0269231	0	0	0	0	0	0	0	0	0.0230769	0	0	0	0	0	0	0
NC_006087.1	Leifsonia xyli subsp. xyli str. CTCB07	Actinobacteria		0	0	0.0384615	0	0	0	0	0	0	0	0	0.0346154	0	0	0	0	0	0	0	0	0.0307692	0	0	0	0	0	0	0	0	0.0269231	0	0	0	0	0	0	0	0	0.0230769	0	0	0	0	0	0	0
NC_015125.1	Microbacterium testaceum StLB037	Actinobacteria		0.04	0	0	0	0	0	0	0	0	0.036	0	0	0	0	0	0	0	0	0.032	0	0	0	0	0	0	0	0	0.028	0	0	0	0	0	0	0	0	0.024	0	0	0	0	0	0	0	0	0.02
NC_012803.1	Micrococcus luteus NCTC 2665	Actinobacteria		0	0	0.0384615	0	0	0	0	0	0	0	0	0.0346154	0	0	0	0	0	0	0	0	0.0307692	0	0	0	0	0	0	0	0	0.0269231	0	0	0	0	0	0	0	0	0.0230769	0	0	0	0	0	0	0
NC_015635.1	Microlunatus phosphovorus NM-1	Actinobacteria		0.04	0	0	0	0	0	0	0	0	0.036	0	0	0	0	0	0	0	0	0.032	0	0	0	0	0	0	0	0	0.028	0	0	0	0	0	0	0	0	0.024	0	0	0	0	0	0	0	0	0.02
NC_014246.1	Mobiluncus curtisii ATCC 43063	Actinobacteria		0.04	0	0	0	0	0	0	0	0	0.036	0	0	0	0	0	0	0	0	0.032	0	0	0	0	0	0	0	0	0.028	0	0	0	0	0	0	0	0	0.024	0	0	0	0	0	0	0	0	0.02
NC_010397.1	Mycobacterium abscessus ATCC 19977	Actinobacteria		0	0.0384615	0	0	0	0	0	0	0	0	0.0346154	0	0	0	0	0	0	0	0	0.0307692	0	0	0	0	0	0	0	0	0.0269231	0	0	0	0	0	0	0	0	0.0230769	0	0	0	0	0	0	0	0
NC_015758.1	Mycobacterium africanum GM041182	Actinobacteria		0.04	0	0	0	0	0	0	0	0	0.036	0	0	0	0	0	0	0	0	0.032	0	0	0	0	0	0	0	0	0.028	0	0	0	0	0	0	0	0	0.024	0	0	0	0	0	0	0	0	0.02
NC_008595.1	Mycobacterium avium 104	Actinobacteria		0.04	0	0	0	0	0	0	0	0	0.036	0	0	0	0	0	0	0	0	0.032	0	0	0	0	0	0	0	0	0.028	0	0	0	0	0	0	0	0	0.024	0	0	0	0	0	0	0	0	0.02
NC_002945.3	Mycobacterium bovis AF2122/97	Actinobacteria		0.04	0	0	0	0	0	0	0	0	0.036	0	0	0	0	0	0	0	0	0.032	0	0	0	0	0	0	0	0	0.028	0	0	0	0	0	0	0	0	0.024	0	0	0	0	0	0	0	0	0.02
NC_015848.1	Mycobacterium canettii CIPT 140010059	Actinobacteria		0	0	0.0384615	0	0	0	0	0	0	0	0	0.0346154	0	0	0	0	0	0	0	0	0.0307692	0	0	0	0	0	0	0	0	0.0269231	0	0	0	0	0	0	0	0	0.0230769	0	0	0	0	0	0	0
NC_009338.1	Mycobacterium gilvum PYR-GCK	Actinobacteria		0	0	0.0384615	0	0	0	0	0	0	0	0	0.0346154	0	0	0	0	0	0	0	0	0.0307692	0	0	0	0	0	0	0	0	0.0269231	0	0	0	0	0	0	0	0	0.0230769	0	0	0	0	0	0	0
NC_016947.1	Mycobacterium intracellulare MOTT-02	Actinobacteria		0	0.0384615	0	0	0	0	0	0	0	0	0.0346154	0	0	0	0	0	0	0	0	0.0307692	0	0	0	0	0	0	0	0	0.0269231	0	0	0	0	0	0	0	0	0.0230769	0	0	0	0	0	0	0	0
NC_011896.1	Mycobacterium leprae Br4923	Actinobacteria		0	0	0.0384615	0	0	0	0	0	0	0	0	0.0346154	0	0	0	0	0	0	0	0	0.0307692	0	0	0	0	0	0	0	0	0.0269231	0	0	0	0	0	0	0	0	0.0230769	0	0	0	0	0	0	0
NC_002755.2	Mycobacterium tuberculosis CDC1551	Actinobacteria		0	0.0384615	0	0	0	0	0	0	0	0	0.0346154	0	0	0	0	0	0	0	0	0.0307692	0	0	0	0	0	0	0	0	0.0269231	0	0	0	0	0	0	0	0	0.0230769	0	0	0	0	0	0	0	0
NC_008611.1	Mycobacterium ulcerans Agy99	Actinobacteria		0	0.0384615	0	0	0	0	0	0	0	0	0.0346154	0	0	0	0	0	0	0	0	0.0307692	0	0	0	0	0	0	0	0	0.0269231	0	0	0	0	0	0	0	0	0.0230769	0	0	0	0	0	0	0	0
NC_014363.1	Olsenella uli DSM 7084	Actinobacteria		0	0.0384615	0	0	0	0	0	0	0	0	0.0346154	0	0	0	0	0	0	0	0	0.0307692	0	0	0	0	0	0	0	0	0.0269231	0	0	0	0	0	0	0	0	0.0230769	0	0	0	0	0	0	0	0
NC_006085.1	Propionibacterium acnes KPA171202	Actinobacteria		0	0.0384615	0	0	0	0	0	0	0	0	0.0346154	0	0	0	0	0	0	0	0	0.0307692	0	0	0	0	0	0	0	0	0.0269231	0	0	0	0	0	0	0	0	0.0230769	0	0	0	0	0	0	0	0
NC_014215.1	Propionibacterium freudenreichii subsp. shermanii CIRM-BIA1	Actinobacteria		0.04	0	0	0	0	0	0	0	0	0.036	0	0	0	0	0	0	0	0	0.032	0	0	0	0	0	0	0	0	0.028	0	0	0	0	0	0	0	0	0.024	0	0	0	0	0	0	0	0	0.02
NC_010168.1	Renibacterium salmoninarum ATCC 33209	Actinobacteria		0	0	0.0384615	0	0	0	0	0	0	0	0	0.0346154	0	0	0	0	0	0	0	0	0.0307692	0	0	0	0	0	0	0	0	0.0269231	0	0	0	0	0	0	0	0	0.0230769	0	0	0	0	0	0	0
NC_014659.1	Rhodococcus equi 103S	Actinobacteria		0.04	0	0	0	0	0	0	0	0	0.036	0	0	0	0	0	0	0	0	0.032	0	0	0	0	0	0	0	0	0.028	0	0	0	0	0	0	0	0	0.024	0	0	0	0	0	0	0	0	0.02
NC_014643.1	Rothia dentocariosa ATCC 17931	Actinobacteria		0	0.0384615	0	0	0	0	0	0	0	0	0.0346154	0	0	0	0	0	0	0	0	0.0307692	0	0	0	0	0	0	0	0	0.0269231	0	0	0	0	0	0	0	0	0.0230769	0	0	0	0	0	0	0	0
NC_013715.1	Rothia mucilaginosa DY-18	Actinobacteria		0	0	0.0384615	0	0	0	0	0	0	0	0	0.0346154	0	0	0	0	0	0	0	0	0.0307692	0	0	0	0	0	0	0	0	0.0269231	0	0	0	0	0	0	0	0	0.0230769	0	0	0	0	0	0	0
NC_008148.1	Rubrobacter xylanophilus DSM 9941	Actinobacteria		0	0.0384615	0	0	0	0	0	0	0	0	0.0346154	0	0	0	0	0	0	0	0	0.0307692	0	0	0	0	0	0	0	0	0.0269231	0	0	0	0	0	0	0	0	0.0230769	0	0	0	0	0	0	0	0
NZ_CM001440.1	Saccharomonospora cyanea NA-134	Actinobacteria		0.04	0	0	0	0	0	0	0	0	0.036	0	0	0	0	0	0	0	0	0.032	0	0	0	0	0	0	0	0	0.028	0	0	0	0	0	0	0	0	0.024	0	0	0	0	0	0	0	0	0.02
NZ_CM001439.1	Saccharomonospora marina XMU15	Actinobacteria		0	0.0384615	0	0	0	0	0	0	0	0	0.0346154	0	0	0	0	0	0	0	0	0.0307692	0	0	0	0	0	0	0	0	0.0269231	0	0	0	0	0	0	0	0	0.0230769	0	0	0	0	0	0	0	0
NC_013159.1	Saccharomonospora viridis DSM 43017	Actinobacteria		0	0	0.0384615	0	0	0	0	0	0	0	0	0.0346154	0	0	0	0	0	0	0	0	0.0307692	0	0	0	0	0	0	0	0	0.0269231	0	0	0	0	0	0	0	0	0.0230769	0	0	0	0	0	0	0
NC_009953.1	Salinispora arenicola CNS-205	Actinobacteria		0	0.0384615	0	0	0	0	0	0	0	0	0.0346154	0	0	0	0	0	0	0	0	0.0307692	0	0	0	0	0	0	0	0	0.0269231	0	0	0	0	0	0	0	0	0.0230769	0	0	0	0	0	0	0	0
NC_009380.1	Salinispora tropica CNB-440	Actinobacteria		0.04	0	0	0	0	0	0	0	0	0.036	0	0	0	0	0	0	0	0	0.032	0	0	0	0	0	0	0	0	0.028	0	0	0	0	0	0	0	0	0.024	0	0	0	0	0	0	0	0	0.02
NC_013521.1	Sanguibacter keddieii DSM 10542	Actinobacteria		0.04	0	0	0	0	0	0	0	0	0.036	0	0	0	0	0	0	0	0	0.032	0	0	0	0	0	0	0	0	0.028	0	0	0	0	0	0	0	0	0.024	0	0	0	0	0	0	0	0	0.02
NC_014168.1	Segniliparus rotundus DSM 44985	Actinobacteria		0.04	0	0	0	0	0	0	0	0	0.036	0	0	0	0	0	0	0	0	0.032	0	0	0	0	0	0	0	0	0.028	0	0	0	0	0	0	0	0	0.024	0	0	0	0	0	0	0	0	0.02
NC_013165.1	Slackia heliotrinireducens DSM 20476	Actinobacteria		0.04	0	0	0	0	0	0	0	0	0.036	0	0	0	0	0	0	0	0	0.032	0	0	0	0	0	0	0	0	0.028	0	0	0	0	0	0	0	0	0.024	0	0	0	0	0	0	0	0	0.02
NC_007333.1	Thermobifida fusca YX	Actinobacteria		0	0	0.0384615	0	0	0	0	0	0	0	0	0.0346154	0	0	0	0	0	0	0	0	0.0307692	0	0	0	0	0	0	0	0	0.0269231	0	0	0	0	0	0	0	0	0.0230769	0	0	0	0	0	0	0
NC_014165.1	Thermobispora bispora DSM 43833	Actinobacteria		0	0	0.0384615	0	0	0	0	0	0	0	0	0.0346154	0	0	0	0	0	0	0	0	0.0307692	0	0	0	0	0	0	0	0	0.0269231	0	0	0	0	0	0	0	0	0.0230769	0	0	0	0	0	0	0
NC_013510.1	Thermomonospora curvata DSM 43183	Actinobacteria		0	0.0384615	0	0	0	0	0	0	0	0	0.0346154	0	0	0	0	0	0	0	0	0.0307692	0	0	0	0	0	0	0	0	0.0269231	0	0	0	0	0	0	0	0	0.0230769	0	0	0	0	0	0	0	0
NC_014158.1	Tsukamurella paurometabola DSM 20162	Actinobacteria		0	0.0384615	0	0	0	0	0	0	0	0	0.0346154	0	0	0	0	0	0	0	0	0.0307692	0	0	0	0	0	0	0	0	0.0269231	0	0	0	0	0	0	0	0	0.0230769	0	0	0	0	0	0	0	0
NC_013530.1	Xylanimonas cellulosilytica DSM 15894	Actinobacteria		0.04	0	0	0	0	0	0	0	0	0.036	0	0	0	0	0	0	0	0	0.032	0	0	0	0	0	0	0	0	0.028	0	0	0	0	0	0	0	0	0.024	0	0	0	0	0	0	0	0	0.02
NC_016894.1	Acetobacterium woodii DSM 1030	Firmicutes		0	0	0	0	0	0	0.0384615	0	0	0	0	0	0	0	0	0.0346154	0	0	0	0	0	0	0	0	0.0307692	0	0	0	0	0	0	0	0	0.0269231	0	0	0	0	0	0	0	0	0.0230769	0	0	0
NC_014378.1	Acetohalobium arabaticum DSM 5501	Firmicutes		0	0	0	0	0	0.0384615	0	0	0	0	0	0	0	0	0.0346154	0	0	0	0	0	0	0	0	0.0307692	0	0	0	0	0	0	0	0	0.0269231	0	0	0	0	0	0	0	0	0.0230769	0	0	0	0
NC_013740.1	Acidaminococcus fermentans DSM 20731	Firmicutes		0	0	0	0	0	0	0.0384615	0	0	0	0	0	0	0	0	0.0346154	0	0	0	0	0	0	0	0	0.0307692	0	0	0	0	0	0	0	0	0.0269231	0	0	0	0	0	0	0	0	0.0230769	0	0	0
NC_016077.1	Acidaminococcus intestini RyC-MR95	Firmicutes		0	0	0	0	0	0.0384615	0	0	0	0	0	0	0	0	0.0346154	0	0	0	0	0	0	0	0	0.0307692	0	0	0	0	0	0	0	0	0.0269231	0	0	0	0	0	0	0	0	0.0230769	0	0	0	0
NC_015278.1	Aerococcus urinae ACS-120-V-Col10a	Firmicutes		0	0	0	0	0	0.0384615	0	0	0	0	0	0	0	0	0.0346154	0	0	0	0	0	0	0	0	0.0307692	0	0	0	0	0	0	0	0	0.0269231	0	0	0	0	0	0	0	0	0.0230769	0	0	0	0
NC_013205.1	Alicyclobacillus acidocaldarius subsp. acidocaldarius DSM 446	Firmicutes		0	0	0	0.04	0	0	0	0	0	0	0	0	0.036	0	0	0	0	0	0	0	0	0.032	0	0	0	0	0	0	0	0	0.028	0	0	0	0	0	0	0	0	0.024	0	0	0	0	0	0
NC_009633.1	Alkaliphilus metalliredigens QYMF	Firmicutes		0	0	0	0	0	0	0	0.0384615	0	0	0	0	0	0	0	0	0.0346154	0	0	0	0	0	0	0	0	0.0307692	0	0	0	0	0	0	0	0	0.0269231	0	0	0	0	0	0	0	0	0.0230769	0	0
NC_009922.1	Alkaliphilus oremlandii OhILAs	Firmicutes		0	0	0	0	0	0	0	0.0384615	0	0	0	0	0	0	0	0	0.0346154	0	0	0	0	0	0	0	0	0.0307692	0	0	0	0	0	0	0	0	0.0269231	0	0	0	0	0	0	0	0	0.0230769	0	0
NC_013385.1	Ammonifex degensii KC4	Firmicutes		0	0	0	0.04	0	0	0	0	0	0	0	0	0.036	0	0	0	0	0	0	0	0	0.032	0	0	0	0	0	0	0	0	0.028	0	0	0	0	0	0	0	0	0.024	0	0	0	0	0	0
NC_011567.1	Anoxybacillus flavithermus WK1	Firmicutes		0	0	0	0	0	0	0	0	0.0384615	0	0	0	0	0	0	0	0	0.0346154	0	0	0	0	0	0	0	0	0.0307692	0	0	0	0	0	0	0	0	0.0269231	0	0	0	0	0	0	0	0	0.0230769	0
NC_016784.1	Bacillus amyloliquefaciens	Firmicutes		0	0	0	0	0.04	0	0	0	0	0	0	0	0	0.036	0	0	0	0	0	0	0	0	0.032	0	0	0	0	0	0	0	0	0.028	0	0	0	0	0	0	0	0	0.024	0	0	0	0	0
NC_012659.1	Bacillus anthracis str. A0248	Firmicutes		0	0	0	0	0	0.0384615	0	0	0	0	0	0	0	0	0.0346154	0	0	0	0	0	0	0	0	0.0307692	0	0	0	0	0	0	0	0	0.0269231	0	0	0	0	0	0	0	0	0.0230769	0	0	0	0
NC_014639.1	Bacillus atrophaeus 1942	Firmicutes		0	0	0	0	0	0.0384615	0	0	0	0	0	0	0	0	0.0346154	0	0	0	0	0	0	0	0	0.0307692	0	0	0	0	0	0	0	0	0.0269231	0	0	0	0	0	0	0	0	0.0230769	0	0	0	0
NC_014829.1	Bacillus cellulosilyticus DSM 2522	Firmicutes		0	0	0	0.04	0	0	0	0	0	0	0	0	0.036	0	0	0	0	0	0	0	0	0.032	0	0	0	0	0	0	0	0	0.028	0	0	0	0	0	0	0	0	0.024	0	0	0	0	0	0
NC_012472.1	Bacillus cereus 03BB102	Firmicutes		0	0	0	0	0	0	0	0	0.0384615	0	0	0	0	0	0	0	0	0.0346154	0	0	0	0	0	0	0	0	0.0307692	0	0	0	0	0	0	0	0	0.0269231	0	0	0	0	0	0	0	0	0.0230769	0
NC_006582.1	Bacillus clausii KSM-K16	Firmicutes		0	0	0	0	0.04	0	0	0	0	0	0	0	0	0.036	0	0	0	0	0	0	0	0	0.032	0	0	0	0	0	0	0	0	0.028	0	0	0	0	0	0	0	0	0.024	0	0	0	0	0
NC_015634.1	Bacillus coagulans 2-6	Firmicutes		0	0	0	0.04	0	0	0	0	0	0	0	0	0.036	0	0	0	0	0	0	0	0	0.032	0	0	0	0	0	0	0	0	0.028	0	0	0	0	0	0	0	0	0.024	0	0	0	0	0	0
NC_009674.1	Bacillus cytotoxicus NVH 391-98	Firmicutes		0	0	0	0	0	0	0	0.0384615	0	0	0	0	0	0	0	0	0.0346154	0	0	0	0	0	0	0	0	0.0307692	0	0	0	0	0	0	0	0	0.0269231	0	0	0	0	0	0	0	0	0.0230769	0	0
NC_002570.2	Bacillus halodurans C-125	Firmicutes		0	0	0	0	0	0	0.0384615	0	0	0	0	0	0	0	0	0.0346154	0	0	0	0	0	0	0	0	0.0307692	0	0	0	0	0	0	0	0	0.0269231	0	0	0	0	0	0	0	0	0.0230769	0	0	0
NC_006270.3	Bacillus licheniformis ATCC 14580	Firmicutes		0	0	0	0.04	0	0	0	0	0	0	0	0	0.036	0	0	0	0	0	0	0	0	0.032	0	0	0	0	0	0	0	0	0.028	0	0	0	0	0	0	0	0	0.024	0	0	0	0	0	0
NC_014103.1	Bacillus megaterium DSM 319	Firmicutes		0	0	0	0	0	0.0384615	0	0	0	0	0	0	0	0	0.0346154	0	0	0	0	0	0	0	0	0.0307692	0	0	0	0	0	0	0	0	0.0269231	0	0	0	0	0	0	0	0	0.0230769	0	0	0	0
NZ_CM000742.1	Bacillus mycoides DSM 2048	Firmicutes		0	0	0	0.04	0	0	0	0	0	0	0	0	0.036	0	0	0	0	0	0	0	0	0.032	0	0	0	0	0	0	0	0	0.028	0	0	0	0	0	0	0	0	0.024	0	0	0	0	0	0
NC_013791.2	Bacillus pseudofirmus OF4	Firmicutes		0	0	0	0	0	0	0.0384615	0	0	0	0	0	0	0	0	0.0346154	0	0	0	0	0	0	0	0	0.0307692	0	0	0	0	0	0	0	0	0.0269231	0	0	0	0	0	0	0	0	0.0230769	0	0	0
NZ_CM000745.1	Bacillus pseudomycoides DSM 12442	Firmicutes		0	0	0	0.04	0	0	0	0	0	0	0	0	0.036	0	0	0	0	0	0	0	0	0.032	0	0	0	0	0	0	0	0	0.028	0	0	0	0	0	0	0	0	0.024	0	0	0	0	0	0
NC_009848.1	Bacillus pumilus SAFR-032	Firmicutes		0	0	0	0	0.04	0	0	0	0	0	0	0	0	0.036	0	0	0	0	0	0	0	0	0.032	0	0	0	0	0	0	0	0	0.028	0	0	0	0	0	0	0	0	0.024	0	0	0	0	0
NC_014219.1	Bacillus selenitireducens MLS10	Firmicutes		0	0	0	0	0	0	0	0.0384615	0	0	0	0	0	0	0	0	0.0346154	0	0	0	0	0	0	0	0	0.0307692	0	0	0	0	0	0	0	0	0.0269231	0	0	0	0	0	0	0	0	0.0230769	0	0
NC_014976.1	Bacillus subtilis BSn5	Firmicutes		0	0	0	0	0	0.0384615	0	0	0	0	0	0	0	0	0.0346154	0	0	0	0	0	0	0	0	0.0307692	0	0	0	0	0	0	0	0	0.0269231	0	0	0	0	0	0	0	0	0.0230769	0	0	0	0
NC_014171.1	Bacillus thuringiensis BMB171	Firmicutes		0	0	0	0	0.04	0	0	0	0	0	0	0	0	0.036	0	0	0	0	0	0	0	0	0.032	0	0	0	0	0	0	0	0	0.028	0	0	0	0	0	0	0	0	0.024	0	0	0	0	0
NC_010184.1	Bacillus weihenstephanensis KBAB4	Firmicutes		0	0	0	0.04	0	0	0	0	0	0	0	0	0.036	0	0	0	0	0	0	0	0	0.032	0	0	0	0	0	0	0	0	0.028	0	0	0	0	0	0	0	0	0.024	0	0	0	0	0	0
NC_014387.1	Butyrivibrio proteoclasticus B316	Firmicutes		0	0	0	0	0	0	0.0192308	0	0	0	0	0	0	0	0	0.0173077	0	0	0	0	0	0	0	0	0.0153846	0	0	0	0	0	0	0	0	0.0134615	0	0	0	0	0	0	0	0	0.0115385	0	0	0
NC_014388.1	Butyrivibrio proteoclasticus B316	Firmicutes		0	0	0	0	0	0	0.0192308	0	0	0	0	0	0	0	0	0.0173077	0	0	0	0	0	0	0	0	0.0153846	0	0	0	0	0	0	0	0	0.0134615	0	0	0	0	0	0	0	0	0.0115385	0	0	0
NC_012034.1	Caldicellulosiruptor bescii DSM 6725	Firmicutes		0	0	0	0	0	0	0	0	0.0384615	0	0	0	0	0	0	0	0	0.0346154	0	0	0	0	0	0	0	0	0.0307692	0	0	0	0	0	0	0	0	0.0269231	0	0	0	0	0	0	0	0	0.0230769	0
NC_014652.1	Caldicellulosiruptor hydrothermalis 108	Firmicutes		0	0	0	0	0.04	0	0	0	0	0	0	0	0	0.036	0	0	0	0	0	0	0	0	0.032	0	0	0	0	0	0	0	0	0.028	0	0	0	0	0	0	0	0	0.024	0	0	0	0	0
NC_014721.1	Caldicellulosiruptor kristjanssonii 177R1B	Firmicutes		0	0	0	0	0	0	0	0.0384615	0	0	0	0	0	0	0	0	0.0346154	0	0	0	0	0	0	0	0	0.0307692	0	0	0	0	0	0	0	0	0.0269231	0	0	0	0	0	0	0	0	0.0230769	0	0
NC_014720.1	Caldicellulosiruptor kronotskyensis 2002	Firmicutes		0	0	0	0.04	0	0	0	0	0	0	0	0	0.036	0	0	0	0	0	0	0	0	0.032	0	0	0	0	0	0	0	0	0.028	0	0	0	0	0	0	0	0	0.024	0	0	0	0	0	0
NC_015949.1	Caldicellulosiruptor lactoaceticus 6A	Firmicutes		0	0	0	0	0	0	0	0	0.0384615	0	0	0	0	0	0	0	0	0.0346154	0	0	0	0	0	0	0	0	0.0307692	0	0	0	0	0	0	0	0	0.0269231	0	0	0	0	0	0	0	0	0.0230769	0
NC_014392.1	Caldicellulosiruptor obsidiansis OB47	Firmicutes		0	0	0	0	0.04	0	0	0	0	0	0	0	0	0.036	0	0	0	0	0	0	0	0	0.032	0	0	0	0	0	0	0	0	0.028	0	0	0	0	0	0	0	0	0.024	0	0	0	0	0
NC_014657.1	Caldicellulosiruptor owensensis OL	Firmicutes		0	0	0	0	0	0	0	0.0384615	0	0	0	0	0	0	0	0	0.0346154	0	0	0	0	0	0	0	0	0.0307692	0	0	0	0	0	0	0	0	0.0269231	0	0	0	0	0	0	0	0	0.0230769	0	0
NC_009437.1	Caldicellulosiruptor saccharolyticus DSM 8903	Firmicutes		0	0	0	0	0	0	0	0	0.0384615	0	0	0	0	0	0	0	0	0.0346154	0	0	0	0	0	0	0	0	0.0307692	0	0	0	0	0	0	0	0	0.0269231	0	0	0	0	0	0	0	0	0.0230769	0
NC_007503.1	Carboxydothermus hydrogenoformans Z-2901	Firmicutes		0	0	0	0	0	0.0384615	0	0	0	0	0	0	0	0	0.0346154	0	0	0	0	0	0	0	0	0.0307692	0	0	0	0	0	0	0	0	0.0269231	0	0	0	0	0	0	0	0	0.0230769	0	0	0	0
NC_003030.1	Clostridium acetobutylicum ATCC 824	Firmicutes		0	0	0	0	0	0	0	0.0384615	0	0	0	0	0	0	0	0	0.0346154	0	0	0	0	0	0	0	0	0.0307692	0	0	0	0	0	0	0	0	0.0269231	0	0	0	0	0	0	0	0	0.0230769	0	0
NC_009697.1	Clostridium botulinum A str. ATCC 19397	Firmicutes		0	0	0	0	0	0.0384615	0	0	0	0	0	0	0	0	0.0346154	0	0	0	0	0	0	0	0	0.0307692	0	0	0	0	0	0	0	0	0.0269231	0	0	0	0	0	0	0	0	0.0230769	0	0	0	0
NC_011898.1	Clostridium cellulolyticum H10	Firmicutes		0	0	0	0	0.04	0	0	0	0	0	0	0	0	0.036	0	0	0	0	0	0	0	0	0.032	0	0	0	0	0	0	0	0	0.028	0	0	0	0	0	0	0	0	0.024	0	0	0	0	0
NC_014393.1	Clostridium cellulovorans 743B	Firmicutes		0	0	0	0	0	0.0384615	0	0	0	0	0	0	0	0	0.0346154	0	0	0	0	0	0	0	0	0.0307692	0	0	0	0	0	0	0	0	0.0269231	0	0	0	0	0	0	0	0	0.0230769	0	0	0	0
NC_016627.1	Clostridium clariflavum DSM 19732	Firmicutes		0	0	0	0	0	0	0	0.0384615	0	0	0	0	0	0	0	0	0.0346154	0	0	0	0	0	0	0	0	0.0307692	0	0	0	0	0	0	0	0	0.0269231	0	0	0	0	0	0	0	0	0.0230769	0	0
NC_017178.1	Clostridium difficile 2007855	Firmicutes		0	0	0	0	0	0	0.0384615	0	0	0	0	0	0	0	0	0.0346154	0	0	0	0	0	0	0	0	0.0307692	0	0	0	0	0	0	0	0	0.0269231	0	0	0	0	0	0	0	0	0.0230769	0	0	0
NC_009706.1	Clostridium kluyveri DSM 555	Firmicutes		0	0	0	0	0	0.0384615	0	0	0	0	0	0	0	0	0.0346154	0	0	0	0	0	0	0	0	0.0307692	0	0	0	0	0	0	0	0	0.0269231	0	0	0	0	0	0	0	0	0.0230769	0	0	0	0
NC_015275.1	Clostridium lentocellum DSM 5427	Firmicutes		0	0	0	0	0.04	0	0	0	0	0	0	0	0	0.036	0	0	0	0	0	0	0	0	0.032	0	0	0	0	0	0	0	0	0.028	0	0	0	0	0	0	0	0	0.024	0	0	0	0	0
NC_014328.1	Clostridium ljungdahlii DSM 13528	Firmicutes		0	0	0	0	0	0	0	0	0.0384615	0	0	0	0	0	0	0	0	0.0346154	0	0	0	0	0	0	0	0	0.0307692	0	0	0	0	0	0	0	0	0.0269231	0	0	0	0	0	0	0	0	0.0230769	0
NC_008593.1	Clostridium novyi NT	Firmicutes		0	0	0	0	0	0	0.0384615	0	0	0	0	0	0	0	0	0.0346154	0	0	0	0	0	0	0	0	0.0307692	0	0	0	0	0	0	0	0	0.0269231	0	0	0	0	0	0	0	0	0.0230769	0	0	0
NC_008261.1	Clostridium perfringens ATCC 13124	Firmicutes		0	0	0	0	0.04	0	0	0	0	0	0	0	0	0.036	0	0	0	0	0	0	0	0	0.032	0	0	0	0	0	0	0	0	0.028	0	0	0	0	0	0	0	0	0.024	0	0	0	0	0
NC_010001.1	Clostridium phytofermentans ISDg	Firmicutes		0	0	0	0	0	0	0	0.0384615	0	0	0	0	0	0	0	0	0.0346154	0	0	0	0	0	0	0	0	0.0307692	0	0	0	0	0	0	0	0	0.0269231	0	0	0	0	0	0	0	0	0.0230769	0	0
NC_014376.1	Clostridium saccharolyticum WM1	Firmicutes		0	0	0	0	0	0.0384615	0	0	0	0	0	0	0	0	0.0346154	0	0	0	0	0	0	0	0	0.0307692	0	0	0	0	0	0	0	0	0.0269231	0	0	0	0	0	0	0	0	0.0230769	0	0	0	0
NC_014614.1	Clostridium sticklandii DSM 519	Firmicutes		0	0	0	0	0	0	0	0	0.0384615	0	0	0	0	0	0	0	0	0.0346154	0	0	0	0	0	0	0	0	0.0307692	0	0	0	0	0	0	0	0	0.0269231	0	0	0	0	0	0	0	0	0.0230769	0
NC_004557.1	Clostridium tetani E88	Firmicutes		0	0	0	0	0	0.0384615	0	0	0	0	0	0	0	0	0.0346154	0	0	0	0	0	0	0	0	0.0307692	0	0	0	0	0	0	0	0	0.0269231	0	0	0	0	0	0	0	0	0.0230769	0	0	0	0
NC_009012.1	Clostridium thermocellum ATCC 27405	Firmicutes		0	0	0	0.04	0	0	0	0	0	0	0	0	0.036	0	0	0	0	0	0	0	0	0.032	0	0	0	0	0	0	0	0	0.028	0	0	0	0	0	0	0	0	0.024	0	0	0	0	0	0
NC_011830.1	Desulfitobacterium hafniense DCB-2	Firmicutes		0	0	0	0	0	0	0.0384615	0	0	0	0	0	0	0	0	0.0346154	0	0	0	0	0	0	0	0	0.0307692	0	0	0	0	0	0	0	0	0.0269231	0	0	0	0	0	0	0	0	0.0230769	0	0	0
NC_016584.1	Desulfosporosinus orientis DSM 765	Firmicutes		0	0	0	0.04	0	0	0	0	0	0	0	0	0.036	0	0	0	0	0	0	0	0	0.032	0	0	0	0	0	0	0	0	0.028	0	0	0	0	0	0	0	0	0.024	0	0	0	0	0	0
NZ_CM001441.1	Desulfosporosinus youngiae DSM 17734	Firmicutes		0	0	0	0	0	0	0.0384615	0	0	0	0	0	0	0	0	0.0346154	0	0	0	0	0	0	0	0	0.0307692	0	0	0	0	0	0	0	0	0.0269231	0	0	0	0	0	0	0	0	0.0230769	0	0	0
NC_013216.1	Desulfotomaculum acetoxidans DSM 771	Firmicutes		0	0	0	0	0	0	0.0384615	0	0	0	0	0	0	0	0	0.0346154	0	0	0	0	0	0	0	0	0.0307692	0	0	0	0	0	0	0	0	0.0269231	0	0	0	0	0	0	0	0	0.0230769	0	0	0
NC_015565.1	Desulfotomaculum carboxydivorans CO-1-SRB	Firmicutes		0	0	0	0	0	0	0.0384615	0	0	0	0	0	0	0	0	0.0346154	0	0	0	0	0	0	0	0	0.0307692	0	0	0	0	0	0	0	0	0.0269231	0	0	0	0	0	0	0	0	0.0230769	0	0	0
NC_015573.1	Desulfotomaculum kuznetsovii DSM 6115	Firmicutes		0	0	0	0	0	0.0384615	0	0	0	0	0	0	0	0	0.0346154	0	0	0	0	0	0	0	0	0.0307692	0	0	0	0	0	0	0	0	0.0269231	0	0	0	0	0	0	0	0	0.0230769	0	0	0	0
NC_009253.1	Desulfotomaculum reducens MI-1	Firmicutes		0	0	0	0	0	0	0	0.0384615	0	0	0	0	0	0	0	0	0.0346154	0	0	0	0	0	0	0	0	0.0307692	0	0	0	0	0	0	0	0	0.0269231	0	0	0	0	0	0	0	0	0.0230769	0	0
NC_015589.1	Desulfotomaculum ruminis DSM 2154	Firmicutes		0	0	0	0	0	0	0	0	0.0384615	0	0	0	0	0	0	0	0	0.0346154	0	0	0	0	0	0	0	0	0.0307692	0	0	0	0	0	0	0	0	0.0269231	0	0	0	0	0	0	0	0	0.0230769	0
NC_017022.1	Enterococcus faecium Aus0004	Firmicutes		0	0	0	0	0.04	0	0	0	0	0	0	0	0	0.036	0	0	0	0	0	0	0	0	0.032	0	0	0	0	0	0	0	0	0.028	0	0	0	0	0	0	0	0	0.024	0	0	0	0	0
NC_014828.1	Ethanoligenens harbinense YUAN-3	Firmicutes		0	0	0	0	0	0	0	0	0.0384615	0	0	0	0	0	0	0	0	0.0346154	0	0	0	0	0	0	0	0	0.0307692	0	0	0	0	0	0	0	0	0.0269231	0	0	0	0	0	0	0	0	0.0230769	0
NC_012778.1	Eubacterium eligens ATCC 27750	Firmicutes		0	0	0	0	0	0	0	0	0.0384615	0	0	0	0	0	0	0	0	0.0346154	0	0	0	0	0	0	0	0	0.0307692	0	0	0	0	0	0	0	0	0.0269231	0	0	0	0	0	0	0	0	0.0230769	0
NC_014624.1	Eubacterium limosum KIST612	Firmicutes		0	0	0	0	0	0.0384615	0	0	0	0	0	0	0	0	0.0346154	0	0	0	0	0	0	0	0	0.0307692	0	0	0	0	0	0	0	0	0.0269231	0	0	0	0	0	0	0	0	0.0230769	0	0	0	0
NC_012781.1	Eubacterium rectale ATCC 33656	Firmicutes		0	0	0	0.04	0	0	0	0	0	0	0	0	0.036	0	0	0	0	0	0	0	0	0.032	0	0	0	0	0	0	0	0	0.028	0	0	0	0	0	0	0	0	0.024	0	0	0	0	0	0
NC_010556.1	Exiguobacterium sibiricum 255-15	Firmicutes		0	0	0	0	0	0	0	0	0.0384615	0	0	0	0	0	0	0	0	0.0346154	0	0	0	0	0	0	0	0	0.0307692	0	0	0	0	0	0	0	0	0.0269231	0	0	0	0	0	0	0	0	0.0230769	0
NC_006510.1	Geobacillus kaustophilus HTA426	Firmicutes		0	0	0	0	0	0	0.0384615	0	0	0	0	0	0	0	0	0.0346154	0	0	0	0	0	0	0	0	0.0307692	0	0	0	0	0	0	0	0	0.0269231	0	0	0	0	0	0	0	0	0.0230769	0	0	0
NC_009328.1	Geobacillus thermodenitrificans NG80-2	Firmicutes		0	0	0	0	0	0	0.0384615	0	0	0	0	0	0	0	0	0.0346154	0	0	0	0	0	0	0	0	0.0307692	0	0	0	0	0	0	0	0	0.0269231	0	0	0	0	0	0	0	0	0.0230769	0	0	0
NC_015660.1	Geobacillus thermoglucosidasius C56-YS93	Firmicutes		0	0	0	0	0	0	0	0.0384615	0	0	0	0	0	0	0	0	0.0346154	0	0	0	0	0	0	0	0	0.0307692	0	0	0	0	0	0	0	0	0.0269231	0	0	0	0	0	0	0	0	0.0230769	0	0
NC_016593.1	Geobacillus thermoleovorans CCB_US3_UF5	Firmicutes		0	0	0	0.04	0	0	0	0	0	0	0	0	0.036	0	0	0	0	0	0	0	0	0.032	0	0	0	0	0	0	0	0	0.028	0	0	0	0	0	0	0	0	0.024	0	0	0	0	0	0
NC_014654.1	Halanaerobium hydrogeniformans	Firmicutes		0	0	0	0	0	0	0	0.0384615	0	0	0	0	0	0	0	0	0.0346154	0	0	0	0	0	0	0	0	0.0307692	0	0	0	0	0	0	0	0	0.0269231	0	0	0	0	0	0	0	0	0.0230769	0	0
NC_011899.1	Halothermothrix orenii H 168	Firmicutes		0	0	0	0	0	0.0384615	0	0	0	0	0	0	0	0	0.0346154	0	0	0	0	0	0	0	0	0.0307692	0	0	0	0	0	0	0	0	0.0269231	0	0	0	0	0	0	0	0	0.0230769	0	0	0	0
NC_010337.2	Heliobacterium modesticaldum Ice1	Firmicutes		0	0	0	0	0.04	0	0	0	0	0	0	0	0	0.036	0	0	0	0	0	0	0	0	0.032	0	0	0	0	0	0	0	0	0.028	0	0	0	0	0	0	0	0	0.024	0	0	0	0	0
NC_014098.1	Kyrpidia tusciae DSM 2912	Firmicutes		0	0	0	0.04	0	0	0	0	0	0	0	0	0.036	0	0	0	0	0	0	0	0	0.032	0	0	0	0	0	0	0	0	0.028	0	0	0	0	0	0	0	0	0.024	0	0	0	0	0	0
NC_015214.1	Lactobacillus acidophilus 30SC	Firmicutes		0	0	0	0	0.04	0	0	0	0	0	0	0	0	0.036	0	0	0	0	0	0	0	0	0.032	0	0	0	0	0	0	0	0	0.028	0	0	0	0	0	0	0	0	0.024	0	0	0	0	0
NC_014724.1	Lactobacillus amylovorus GRL 1112	Firmicutes		0	0	0	0	0	0	0	0.0384615	0	0	0	0	0	0	0	0	0.0346154	0	0	0	0	0	0	0	0	0.0307692	0	0	0	0	0	0	0	0	0.0269231	0	0	0	0	0	0	0	0	0.0230769	0	0
NC_008497.1	Lactobacillus brevis ATCC 367	Firmicutes		0	0	0	0	0	0	0	0	0.0384615	0	0	0	0	0	0	0	0	0.0346154	0	0	0	0	0	0	0	0	0.0307692	0	0	0	0	0	0	0	0	0.0269231	0	0	0	0	0	0	0	0	0.0230769	0
NC_015428.1	Lactobacillus buchneri NRRL B-30929	Firmicutes		0	0	0	0	0	0	0	0.0384615	0	0	0	0	0	0	0	0	0.0346154	0	0	0	0	0	0	0	0	0.0307692	0	0	0	0	0	0	0	0	0.0269231	0	0	0	0	0	0	0	0	0.0230769	0	0
NC_008526.1	Lactobacillus casei ATCC 334	Firmicutes		0	0	0	0	0	0	0.0384615	0	0	0	0	0	0	0	0	0.0346154	0	0	0	0	0	0	0	0	0.0307692	0	0	0	0	0	0	0	0	0.0269231	0	0	0	0	0	0	0	0	0.0230769	0	0	0
NC_014106.1	Lactobacillus crispatus ST1	Firmicutes		0	0	0	0	0	0	0	0	0.0384615	0	0	0	0	0	0	0	0	0.0346154	0	0	0	0	0	0	0	0	0.0307692	0	0	0	0	0	0	0	0	0.0269231	0	0	0	0	0	0	0	0	0.0230769	0
NC_010610.1	Lactobacillus fermentum IFO 3956	Firmicutes		0	0	0	0	0	0	0.0384615	0	0	0	0	0	0	0	0	0.0346154	0	0	0	0	0	0	0	0	0.0307692	0	0	0	0	0	0	0	0	0.0269231	0	0	0	0	0	0	0	0	0.0230769	0	0	0
NC_010080.1	Lactobacillus helveticus DPC 4571	Firmicutes		0	0	0	0	0	0.0384615	0	0	0	0	0	0	0	0	0.0346154	0	0	0	0	0	0	0	0	0.0307692	0	0	0	0	0	0	0	0	0.0269231	0	0	0	0	0	0	0	0	0.0230769	0	0	0	0
NC_015602.1	Lactobacillus kefiranofaciens ZW3	Firmicutes		0	0	0	0	0.04	0	0	0	0	0	0	0	0	0.036	0	0	0	0	0	0	0	0	0.032	0	0	0	0	0	0	0	0	0.028	0	0	0	0	0	0	0	0	0.024	0	0	0	0	0
NC_012984.1	Lactobacillus plantarum JDM1	Firmicutes		0	0	0	0	0	0	0	0.0384615	0	0	0	0	0	0	0	0	0.0346154	0	0	0	0	0	0	0	0	0.0307692	0	0	0	0	0	0	0	0	0.0269231	0	0	0	0	0	0	0	0	0.0230769	0	0
NC_013198.1	Lactobacillus rhamnosus GG	Firmicutes		0	0	0	0	0	0	0	0	0.0384615	0	0	0	0	0	0	0	0	0.0346154	0	0	0	0	0	0	0	0	0.0307692	0	0	0	0	0	0	0	0	0.0269231	0	0	0	0	0	0	0	0	0.0230769	0
NC_015975.1	Lactobacillus ruminis ATCC 27782	Firmicutes		0	0	0	0	0	0	0	0.0384615	0	0	0	0	0	0	0	0	0.0346154	0	0	0	0	0	0	0	0	0.0307692	0	0	0	0	0	0	0	0	0.0269231	0	0	0	0	0	0	0	0	0.0230769	0	0
NC_007929.1	Lactobacillus salivarius UCC118	Firmicutes		0	0	0	0	0	0	0	0	0.0384615	0	0	0	0	0	0	0	0	0.0346154	0	0	0	0	0	0	0	0	0.0307692	0	0	0	0	0	0	0	0	0.0269231	0	0	0	0	0	0	0	0	0.0230769	0
NC_009004.1	Lactococcus lactis subsp. cremoris MG1363	Firmicutes		0	0	0	0	0	0	0.0384615	0	0	0	0	0	0	0	0	0.0346154	0	0	0	0	0	0	0	0	0.0307692	0	0	0	0	0	0	0	0	0.0269231	0	0	0	0	0	0	0	0	0.0230769	0	0	0
NC_014136.1	Leuconostoc kimchii IMSNU 11154	Firmicutes		0	0	0	0	0	0.0384615	0	0	0	0	0	0	0	0	0.0346154	0	0	0	0	0	0	0	0	0.0307692	0	0	0	0	0	0	0	0	0.0269231	0	0	0	0	0	0	0	0	0.0230769	0	0	0	0
NC_008531.1	Leuconostoc mesenteroides subsp. mesenteroides ATCC 8293	Firmicutes		0	0	0	0.04	0	0	0	0	0	0	0	0	0.036	0	0	0	0	0	0	0	0	0.032	0	0	0	0	0	0	0	0	0.028	0	0	0	0	0	0	0	0	0.024	0	0	0	0	0	0
NC_003212.1	Listeria innocua Clip11262	Firmicutes		0	0	0	0	0	0	0	0	0.0384615	0	0	0	0	0	0	0	0	0.0346154	0	0	0	0	0	0	0	0	0.0307692	0	0	0	0	0	0	0	0	0.0269231	0	0	0	0	0	0	0	0	0.0230769	0
NC_016011.1	Listeria ivanovii	Firmicutes		0	0	0	0.04	0	0	0	0	0	0	0	0	0.036	0	0	0	0	0	0	0	0	0.032	0	0	0	0	0	0	0	0	0.028	0	0	0	0	0	0	0	0	0.024	0	0	0	0	0	0
NC_013766.1	Listeria monocytogenes 08-5578	Firmicutes		0	0	0	0	0	0.0384615	0	0	0	0	0	0	0	0	0.0346154	0	0	0	0	0	0	0	0	0.0307692	0	0	0	0	0	0	0	0	0.0269231	0	0	0	0	0	0	0	0	0.0230769	0	0	0	0
NC_013891.1	Listeria seeligeri serovar 1/2b str. SLCC3954	Firmicutes		0	0	0	0	0.04	0	0	0	0	0	0	0	0	0.036	0	0	0	0	0	0	0	0	0.032	0	0	0	0	0	0	0	0	0.028	0	0	0	0	0	0	0	0	0.024	0	0	0	0	0
NC_008555.1	Listeria welshimeri serovar 6b str. SLCC5334	Firmicutes		0	0	0	0	0.04	0	0	0	0	0	0	0	0	0.036	0	0	0	0	0	0	0	0	0.032	0	0	0	0	0	0	0	0	0.028	0	0	0	0	0	0	0	0	0.024	0	0	0	0	0
NC_010382.1	Lysinibacillus sphaericus C3-41	Firmicutes		0	0	0	0	0.04	0	0	0	0	0	0	0	0	0.036	0	0	0	0	0	0	0	0	0.032	0	0	0	0	0	0	0	0	0.028	0	0	0	0	0	0	0	0	0.024	0	0	0	0	0
NC_011999.1	Macrococcus caseolyticus JCSC5402	Firmicutes		0	0	0	0	0	0	0	0.0384615	0	0	0	0	0	0	0	0	0.0346154	0	0	0	0	0	0	0	0	0.0307692	0	0	0	0	0	0	0	0	0.0269231	0	0	0	0	0	0	0	0	0.0230769	0	0
NC_015520.1	Mahella australiensis 50-1 BON	Firmicutes		0	0	0	0	0	0	0	0	0.0384615	0	0	0	0	0	0	0	0	0.0346154	0	0	0	0	0	0	0	0	0.0307692	0	0	0	0	0	0	0	0	0.0269231	0	0	0	0	0	0	0	0	0.0230769	0
NC_015873.1	Megasphaera elsdenii	Firmicutes		0	0	0	0	0	0.0384615	0	0	0	0	0	0	0	0	0.0346154	0	0	0	0	0	0	0	0	0.0307692	0	0	0	0	0	0	0	0	0.0269231	0	0	0	0	0	0	0	0	0.0230769	0	0	0	0
NC_007644.1	Moorella thermoacetica ATCC 39073	Firmicutes		0	0	0	0.04	0	0	0	0	0	0	0	0	0.036	0	0	0	0	0	0	0	0	0.032	0	0	0	0	0	0	0	0	0.028	0	0	0	0	0	0	0	0	0.024	0	0	0	0	0	0
NC_010718.1	Natranaerobius thermophilus JW/NM-WN-LF	Firmicutes		0	0	0	0	0	0	0	0	0.0384615	0	0	0	0	0	0	0	0	0.0346154	0	0	0	0	0	0	0	0	0.0307692	0	0	0	0	0	0	0	0	0.0269231	0	0	0	0	0	0	0	0	0.0230769	0
NC_004193.1	Oceanobacillus iheyensis HTE831	Firmicutes		0	0	0	0	0	0	0	0.0384615	0	0	0	0	0	0	0	0	0.0346154	0	0	0	0	0	0	0	0	0.0307692	0	0	0	0	0	0	0	0	0.0269231	0	0	0	0	0	0	0	0	0.0230769	0	0
NC_016048.1	Oscillibacter valericigenes	Firmicutes		0	0	0	0	0	0	0.0384615	0	0	0	0	0	0	0	0	0.0346154	0	0	0	0	0	0	0	0	0.0307692	0	0	0	0	0	0	0	0	0.0269231	0	0	0	0	0	0	0	0	0.0230769	0	0	0
NC_014483.1	Paenibacillus polymyxa E681	Firmicutes		0	0	0	0	0	0.0384615	0	0	0	0	0	0	0	0	0.0346154	0	0	0	0	0	0	0	0	0.0307692	0	0	0	0	0	0	0	0	0.0269231	0	0	0	0	0	0	0	0	0.0230769	0	0	0	0
NC_009454.1	Pelotomaculum thermopropionicum SI	Firmicutes		0	0	0	0	0	0	0	0.0384615	0	0	0	0	0	0	0	0	0.0346154	0	0	0	0	0	0	0	0	0.0307692	0	0	0	0	0	0	0	0	0.0269231	0	0	0	0	0	0	0	0	0.0230769	0	0
NC_015977.1	Roseburia hominis A2-183	Firmicutes		0	0	0	0	0	0	0.0384615	0	0	0	0	0	0	0	0	0.0346154	0	0	0	0	0	0	0	0	0.0307692	0	0	0	0	0	0	0	0	0.0269231	0	0	0	0	0	0	0	0	0.0230769	0	0	0
NC_014833.1	Ruminococcus albus 7	Firmicutes		0	0	0	0	0	0	0.0384615	0	0	0	0	0	0	0	0	0.0346154	0	0	0	0	0	0	0	0	0.0307692	0	0	0	0	0	0	0	0	0.0269231	0	0	0	0	0	0	0	0	0.0230769	0	0	0
NC_015437.1	Selenomonas sputigena ATCC 35185	Firmicutes		0	0	0	0	0	0	0	0.0384615	0	0	0	0	0	0	0	0	0.0346154	0	0	0	0	0	0	0	0	0.0307692	0	0	0	0	0	0	0	0	0.0269231	0	0	0	0	0	0	0	0	0.0230769	0	0
NC_007622.1	Staphylococcus aureus RF122	Firmicutes		0	0	0	0	0	0	0	0	0.0384615	0	0	0	0	0	0	0	0	0.0346154	0	0	0	0	0	0	0	0	0.0307692	0	0	0	0	0	0	0	0	0.0269231	0	0	0	0	0	0	0	0	0.0230769	0
NC_012121.1	Staphylococcus carnosus subsp. carnosus TM300	Firmicutes		0	0	0	0	0.04	0	0	0	0	0	0	0	0	0.036	0	0	0	0	0	0	0	0	0.032	0	0	0	0	0	0	0	0	0.028	0	0	0	0	0	0	0	0	0.024	0	0	0	0	0
NC_004461.1	Staphylococcus epidermidis ATCC 12228	Firmicutes		0	0	0	0	0	0	0.0384615	0	0	0	0	0	0	0	0	0.0346154	0	0	0	0	0	0	0	0	0.0307692	0	0	0	0	0	0	0	0	0.0269231	0	0	0	0	0	0	0	0	0.0230769	0	0	0
NC_007168.1	Staphylococcus haemolyticus JCSC1435	Firmicutes		0	0	0	0.04	0	0	0	0	0	0	0	0	0.036	0	0	0	0	0	0	0	0	0.032	0	0	0	0	0	0	0	0	0.028	0	0	0	0	0	0	0	0	0.024	0	0	0	0	0	0
NC_013893.1	Staphylococcus lugdunensis HKU09-01	Firmicutes		0	0	0	0	0	0	0.0384615	0	0	0	0	0	0	0	0	0.0346154	0	0	0	0	0	0	0	0	0.0307692	0	0	0	0	0	0	0	0	0.0269231	0	0	0	0	0	0	0	0	0.0230769	0	0	0
NC_014925.1	Staphylococcus pseudintermedius HKU10-03	Firmicutes		0	0	0	0	0	0	0	0	0.0384615	0	0	0	0	0	0	0	0	0.0346154	0	0	0	0	0	0	0	0	0.0307692	0	0	0	0	0	0	0	0	0.0269231	0	0	0	0	0	0	0	0	0.0230769	0
NC_007350.1	Staphylococcus saprophyticus subsp. saprophyticus ATCC 15305	Firmicutes		0	0	0	0	0	0	0.0384615	0	0	0	0	0	0	0	0	0.0346154	0	0	0	0	0	0	0	0	0.0307692	0	0	0	0	0	0	0	0	0.0269231	0	0	0	0	0	0	0	0	0.0230769	0	0	0
NC_004116.1	Streptococcus agalactiae 2603V/R	Firmicutes		0	0	0	0	0	0	0	0.0384615	0	0	0	0	0	0	0	0	0.0346154	0	0	0	0	0	0	0	0	0.0307692	0	0	0	0	0	0	0	0	0.0269231	0	0	0	0	0	0	0	0	0.0230769	0	0
NC_012891.1	Streptococcus dysgalactiae subsp. equisimilis GGS_124	Firmicutes		0	0	0	0	0	0	0.0384615	0	0	0	0	0	0	0	0	0.0346154	0	0	0	0	0	0	0	0	0.0307692	0	0	0	0	0	0	0	0	0.0269231	0	0	0	0	0	0	0	0	0.0230769	0	0	0
NC_012471.1	Streptococcus equi subsp. equi 4047	Firmicutes		0	0	0	0	0	0.0384615	0	0	0	0	0	0	0	0	0.0346154	0	0	0	0	0	0	0	0	0.0307692	0	0	0	0	0	0	0	0	0.0269231	0	0	0	0	0	0	0	0	0.0230769	0	0	0	0
NC_015215.1	Streptococcus gallolyticus subsp. gallolyticus ATCC BAA-2069	Firmicutes		0	0	0	0	0	0	0.0384615	0	0	0	0	0	0	0	0	0.0346154	0	0	0	0	0	0	0	0	0.0307692	0	0	0	0	0	0	0	0	0.0269231	0	0	0	0	0	0	0	0	0.0230769	0	0	0
NC_009785.1	Streptococcus gordonii str. Challis substr. CH1	Firmicutes		0	0	0	0	0	0	0	0.0384615	0	0	0	0	0	0	0	0	0.0346154	0	0	0	0	0	0	0	0	0.0307692	0	0	0	0	0	0	0	0	0.0269231	0	0	0	0	0	0	0	0	0.0230769	0	0
NC_016826.1	Streptococcus infantarius subsp. infantarius CJ18	Firmicutes		0	0	0	0	0	0	0	0	0.0384615	0	0	0	0	0	0	0	0	0.0346154	0	0	0	0	0	0	0	0	0.0307692	0	0	0	0	0	0	0	0	0.0269231	0	0	0	0	0	0	0	0	0.0230769	0
NC_016749.1	Streptococcus macedonicus ACA-DC 198	Firmicutes		0	0	0	0.04	0	0	0	0	0	0	0	0	0.036	0	0	0	0	0	0	0	0	0.032	0	0	0	0	0	0	0	0	0.028	0	0	0	0	0	0	0	0	0.024	0	0	0	0	0	0
NC_013853.1	Streptococcus mitis B6	Firmicutes		0	0	0	0	0	0	0.0384615	0	0	0	0	0	0	0	0	0.0346154	0	0	0	0	0	0	0	0	0.0307692	0	0	0	0	0	0	0	0	0.0269231	0	0	0	0	0	0	0	0	0.0230769	0	0	0
NC_013928.1	Streptococcus mutans NN2025	Firmicutes		0	0	0	0	0	0	0	0	0.0384615	0	0	0	0	0	0	0	0	0.0346154	0	0	0	0	0	0	0	0	0.0307692	0	0	0	0	0	0	0	0	0.0269231	0	0	0	0	0	0	0	0	0.0230769	0
NC_015678.1	Streptococcus parasanguinis ATCC 15912	Firmicutes		0	0	0	0.04	0	0	0	0	0	0	0	0	0.036	0	0	0	0	0	0	0	0	0.032	0	0	0	0	0	0	0	0	0.028	0	0	0	0	0	0	0	0	0.024	0	0	0	0	0	0
NC_015558.1	Streptococcus parauberis KCTC 11537	Firmicutes		0	0	0	0	0	0	0	0	0.0384615	0	0	0	0	0	0	0	0	0.0346154	0	0	0	0	0	0	0	0	0.0307692	0	0	0	0	0	0	0	0	0.0269231	0	0	0	0	0	0	0	0	0.0230769	0
NC_015600.1	Streptococcus pasteurianus ATCC 43144	Firmicutes		0	0	0	0	0.04	0	0	0	0	0	0	0	0	0.036	0	0	0	0	0	0	0	0	0.032	0	0	0	0	0	0	0	0	0.028	0	0	0	0	0	0	0	0	0.024	0	0	0	0	0
NC_014498.1	Streptococcus pneumoniae 670-6B	Firmicutes		0	0	0	0	0.04	0	0	0	0	0	0	0	0	0.036	0	0	0	0	0	0	0	0	0.032	0	0	0	0	0	0	0	0	0.028	0	0	0	0	0	0	0	0	0.024	0	0	0	0	0
NC_015875.1	Streptococcus pseudopneumoniae IS7493	Firmicutes		0	0	0	0.04	0	0	0	0	0	0	0	0	0.036	0	0	0	0	0	0	0	0	0.032	0	0	0	0	0	0	0	0	0.028	0	0	0	0	0	0	0	0	0.024	0	0	0	0	0	0
NC_015760.1	Streptococcus salivarius JIM8780	Firmicutes		0	0	0	0	0.04	0	0	0	0	0	0	0	0	0.036	0	0	0	0	0	0	0	0	0.032	0	0	0	0	0	0	0	0	0.028	0	0	0	0	0	0	0	0	0.024	0	0	0	0	0
NC_009009.1	Streptococcus sanguinis SK36	Firmicutes		0	0	0	0.04	0	0	0	0	0	0	0	0	0.036	0	0	0	0	0	0	0	0	0.032	0	0	0	0	0	0	0	0	0.028	0	0	0	0	0	0	0	0	0.024	0	0	0	0	0	0
NC_009442.1	Streptococcus suis 05ZYH33	Firmicutes		0	0	0	0	0	0.0384615	0	0	0	0	0	0	0	0	0.0346154	0	0	0	0	0	0	0	0	0.0307692	0	0	0	0	0	0	0	0	0.0269231	0	0	0	0	0	0	0	0	0.0230769	0	0	0	0
NC_016884.1	Sulfobacillus acidophilus DSM 10332	Firmicutes		0	0	0	0.04	0	0	0	0	0	0	0	0	0.036	0	0	0	0	0	0	0	0	0.032	0	0	0	0	0	0	0	0	0.028	0	0	0	0	0	0	0	0	0.024	0	0	0	0	0	0
NC_006177.1	Symbiobacterium thermophilum IAM 14863	Firmicutes		0	0	0	0	0	0.0384615	0	0	0	0	0	0	0	0	0.0346154	0	0	0	0	0	0	0	0	0.0307692	0	0	0	0	0	0	0	0	0.0269231	0	0	0	0	0	0	0	0	0.0230769	0	0	0	0
NC_015172.1	Syntrophobotulus glycolicus DSM 8271	Firmicutes		0	0	0	0	0.04	0	0	0	0	0	0	0	0	0.036	0	0	0	0	0	0	0	0	0.032	0	0	0	0	0	0	0	0	0.028	0	0	0	0	0	0	0	0	0.024	0	0	0	0	0
NC_008346.1	Syntrophomonas wolfei subsp. wolfei str. Goettingen	Firmicutes		0	0	0	0	0	0	0	0	0.0384615	0	0	0	0	0	0	0	0	0.0346154	0	0	0	0	0	0	0	0	0.0307692	0	0	0	0	0	0	0	0	0.0269231	0	0	0	0	0	0	0	0	0.0230769	0
NC_014220.1	Syntrophothermus lipocalidus DSM 12680	Firmicutes		0	0	0	0	0	0	0	0	0.0384615	0	0	0	0	0	0	0	0	0.0346154	0	0	0	0	0	0	0	0	0.0307692	0	0	0	0	0	0	0	0	0.0269231	0	0	0	0	0	0	0	0	0.0230769	0
NC_015519.1	Tepidanaerobacter sp. Re1	Firmicutes		0	0	0	0	0	0	0	0.0384615	0	0	0	0	0	0	0	0	0.0346154	0	0	0	0	0	0	0	0	0.0307692	0	0	0	0	0	0	0	0	0.0269231	0	0	0	0	0	0	0	0	0.0230769	0	0
NC_016052.1	Tetragenococcus halophilus	Firmicutes		0	0	0	0	0.04	0	0	0	0	0	0	0	0	0.036	0	0	0	0	0	0	0	0	0.032	0	0	0	0	0	0	0	0	0.028	0	0	0	0	0	0	0	0	0.024	0	0	0	0	0
NC_014831.1	Thermaerobacter marianensis DSM 12885	Firmicutes		0	0	0	0	0	0	0.0384615	0	0	0	0	0	0	0	0	0.0346154	0	0	0	0	0	0	0	0	0.0307692	0	0	0	0	0	0	0	0	0.0269231	0	0	0	0	0	0	0	0	0.0230769	0	0	0
NC_014152.1	Thermincola potens JR	Firmicutes		0	0	0	0	0	0	0	0.0384615	0	0	0	0	0	0	0	0	0.0346154	0	0	0	0	0	0	0	0	0.0307692	0	0	0	0	0	0	0	0	0.0269231	0	0	0	0	0	0	0	0	0.0230769	0	0
NC_014964.1	Thermoanaerobacter brockii subsp. finnii Ako-1	Firmicutes		0	0	0	0.04	0	0	0	0	0	0	0	0	0.036	0	0	0	0	0	0	0	0	0.032	0	0	0	0	0	0	0	0	0.028	0	0	0	0	0	0	0	0	0.024	0	0	0	0	0	0
NC_013921.1	Thermoanaerobacter italicus Ab9	Firmicutes		0	0	0	0	0.04	0	0	0	0	0	0	0	0	0.036	0	0	0	0	0	0	0	0	0.032	0	0	0	0	0	0	0	0	0.028	0	0	0	0	0	0	0	0	0.024	0	0	0	0	0
NC_014209.1	Thermoanaerobacter mathranii subsp. mathranii str. A3	Firmicutes		0	0	0	0	0	0	0	0.0384615	0	0	0	0	0	0	0	0	0.0346154	0	0	0	0	0	0	0	0	0.0307692	0	0	0	0	0	0	0	0	0.0269231	0	0	0	0	0	0	0	0	0.0230769	0	0
NC_010321.1	Thermoanaerobacter pseudethanolicus ATCC 33223	Firmicutes		0	0	0	0	0.04	0	0	0	0	0	0	0	0	0.036	0	0	0	0	0	0	0	0	0.032	0	0	0	0	0	0	0	0	0.028	0	0	0	0	0	0	0	0	0.024	0	0	0	0	0
NC_003869.1	Thermoanaerobacter tengcongensis MB4	Firmicutes		0	0	0	0	0	0.0384615	0	0	0	0	0	0	0	0	0.0346154	0	0	0	0	0	0	0	0	0.0307692	0	0	0	0	0	0	0	0	0.0269231	0	0	0	0	0	0	0	0	0.0230769	0	0	0	0
NC_015958.1	Thermoanaerobacter wiegelii Rt8.B1	Firmicutes		0	0	0	0	0	0	0	0	0.0384615	0	0	0	0	0	0	0	0	0.0346154	0	0	0	0	0	0	0	0	0.0307692	0	0	0	0	0	0	0	0	0.0269231	0	0	0	0	0	0	0	0	0.0230769	0
NC_014410.1	Thermoanaerobacterium thermosaccharolyticum DSM 571	Firmicutes		0	0	0	0	0	0	0	0.0384615	0	0	0	0	0	0	0	0	0.0346154	0	0	0	0	0	0	0	0	0.0307692	0	0	0	0	0	0	0	0	0.0269231	0	0	0	0	0	0	0	0	0.0230769	0	0
NC_015555.1	Thermoanaerobacterium xylanolyticum LX-11	Firmicutes		0	0	0	0	0	0.0384615	0	0	0	0	0	0	0	0	0.0346154	0	0	0	0	0	0	0	0	0.0307692	0	0	0	0	0	0	0	0	0.0269231	0	0	0	0	0	0	0	0	0.0230769	0	0	0	0
NC_014377.1	Thermosediminibacter oceani DSM 16646	Firmicutes		0	0	0	0.04	0	0	0	0	0	0	0	0	0.036	0	0	0	0	0	0	0	0	0.032	0	0	0	0	0	0	0	0	0.028	0	0	0	0	0	0	0	0	0.024	0	0	0	0	0	0
NC_013520.1	Veillonella parvula DSM 2008	Firmicutes		0	0	0	0	0.04	0	0	0	0	0	0	0	0	0.036	0	0	0	0	0	0	0	0	0.032	0	0	0	0	0	0	0	0	0.028	0	0	0	0	0	0	0	0	0.024	0	0	0	0	0
NC_013209.1	Acetobacter pasteurianus IFO 3283-01	Proteobacteria		0	0	0	0	0	0	0	0	0	0.000357143	0.000357143	0.000357143	0.000357143	0.000357143	0.000357143	0.000357143	0.000357143	0.000357143	0.000714286	0.000714286	0.000714286	0.000714286	0.000714286	0.000714286	0.000714286	0.000714286	0.000714286	0.00107143	0.00107143	0.00107143	0.00107143	0.00107143	0.00107143	0.00107143	0.00107143	0.00107143	0.00142857	0.00142857	0.00142857	0.00142857	0.00142857	0.00142857	0.00142857	0.00142857	0.00142857	0.00178571
NC_009484.1	Acidiphilium cryptum JF-5	Proteobacteria		0	0	0	0	0	0	0	0	0	0.000357143	0.000357143	0.000357143	0.000357143	0.000357143	0.000357143	0.000357143	0.000357143	0.000357143	0.000714286	0.000714286	0.000714286	0.000714286	0.000714286	0.000714286	0.000714286	0.000714286	0.000714286	0.00107143	0.00107143	0.00107143	0.00107143	0.00107143	0.00107143	0.00107143	0.00107143	0.00107143	0.00142857	0.00142857	0.00142857	0.00142857	0.00142857	0.00142857	0.00142857	0.00142857	0.00142857	0.00178571
NC_015186.1	Acidiphilium multivorum AIU301	Proteobacteria		0	0	0	0	0	0	0	0	0	0.000357143	0.000357143	0.000357143	0.000357143	0.000357143	0.000357143	0.000357143	0.000357143	0.000357143	0.000714286	0.000714286	0.000714286	0.000714286	0.000714286	0.000714286	0.000714286	0.000714286	0.000714286	0.00107143	0.00107143	0.00107143	0.00107143	0.00107143	0.00107143	0.00107143	0.00107143	0.00107143	0.00142857	0.00142857	0.00142857	0.00142857	0.00142857	0.00142857	0.00142857	0.00142857	0.00142857	0.00178571
NC_015850.1	Acidithiobacillus caldus SM-1	Proteobacteria		0	0	0	0	0	0	0	0	0	0.000357143	0.000357143	0.000357143	0.000357143	0.000357143	0.000357143	0.000357143	0.000357143	0.000357143	0.000714286	0.000714286	0.000714286	0.000714286	0.000714286	0.000714286	0.000714286	0.000714286	0.000714286	0.00107143	0.00107143	0.00107143	0.00107143	0.00107143	0.00107143	0.00107143	0.00107143	0.00107143	0.00142857	0.00142857	0.00142857	0.00142857	0.00142857	0.00142857	0.00142857	0.00142857	0.00142857	0.00178571
NC_015942.1	Acidithiobacillus ferrivorans SS3	Proteobacteria		0	0	0	0	0	0	0	0	0	0.000357143	0.000357143	0.000357143	0.000357143	0.000357143	0.000357143	0.000357143	0.000357143	0.000357143	0.000714286	0.000714286	0.000714286	0.000714286	0.000714286	0.000714286	0.000714286	0.000714286	0.000714286	0.00107143	0.00107143	0.00107143	0.00107143	0.00107143	0.00107143	0.00107143	0.00107143	0.00107143	0.00142857	0.00142857	0.00142857	0.00142857	0.00142857	0.00142857	0.00142857	0.00142857	0.00142857	0.00178571
NC_015138.1	Acidovorax avenae subsp. avenae ATCC 19860	Proteobacteria		0	0	0	0	0	0	0	0	0	0.000357143	0.000357143	0.000357143	0.000357143	0.000357143	0.000357143	0.000357143	0.000357143	0.000357143	0.000714286	0.000714286	0.000714286	0.000714286	0.000714286	0.000714286	0.000714286	0.000714286	0.000714286	0.00107143	0.00107143	0.00107143	0.00107143	0.00107143	0.00107143	0.00107143	0.00107143	0.00107143	0.00142857	0.00142857	0.00142857	0.00142857	0.00142857	0.00142857	0.00142857	0.00142857	0.00142857	0.00178571
NC_008752.1	Acidovorax citrulli AAC00-1	Proteobacteria		0	0	0	0	0	0	0	0	0	0.000357143	0.000357143	0.000357143	0.000357143	0.000357143	0.000357143	0.000357143	0.000357143	0.000357143	0.000714286	0.000714286	0.000714286	0.000714286	0.000714286	0.000714286	0.000714286	0.000714286	0.000714286	0.00107143	0.00107143	0.00107143	0.00107143	0.00107143	0.00107143	0.00107143	0.00107143	0.00107143	0.00142857	0.00142857	0.00142857	0.00142857	0.00142857	0.00142857	0.00142857	0.00142857	0.00142857	0.00178571
NC_011992.1	Acidovorax ebreus TPSY	Proteobacteria		0	0	0	0	0	0	0	0	0	0.000357143	0.000357143	0.000357143	0.000357143	0.000357143	0.000357143	0.000357143	0.000357143	0.000357143	0.000714286	0.000714286	0.000714286	0.000714286	0.000714286	0.000714286	0.000714286	0.000714286	0.000714286	0.00107143	0.00107143	0.00107143	0.00107143	0.00107143	0.00107143	0.00107143	0.00107143	0.00107143	0.00142857	0.00142857	0.00142857	0.00142857	0.00142857	0.00142857	0.00142857	0.00142857	0.00142857	0.00178571
NC_011586.1	Acinetobacter baumannii AB0057	Proteobacteria		0	0	0	0	0	0	0	0	0	0.000357143	0.000357143	0.000357143	0.000357143	0.000357143	0.000357143	0.000357143	0.000357143	0.000357143	0.000714286	0.000714286	0.000714286	0.000714286	0.000714286	0.000714286	0.000714286	0.000714286	0.000714286	0.00107143	0.00107143	0.00107143	0.00107143	0.00107143	0.00107143	0.00107143	0.00107143	0.00107143	0.00142857	0.00142857	0.00142857	0.00142857	0.00142857	0.00142857	0.00142857	0.00142857	0.00142857	0.00178571
NC_016603.1	Acinetobacter calcoaceticus PHEA-2	Proteobacteria		0	0	0	0	0	0	0	0	0	0.000357143	0.000357143	0.000357143	0.000357143	0.000357143	0.000357143	0.000357143	0.000357143	0.000357143	0.000714286	0.000714286	0.000714286	0.000714286	0.000714286	0.000714286	0.000714286	0.000714286	0.000714286	0.00107143	0.00107143	0.00107143	0.00107143	0.00107143	0.00107143	0.00107143	0.00107143	0.00107143	0.00142857	0.00142857	0.00142857	0.00142857	0.00142857	0.00142857	0.00142857	0.00142857	0.00142857	0.00178571
NC_014259.1	Acinetobacter oleivorans DR1	Proteobacteria		0	0	0	0	0	0	0	0	0	0.000357143	0.000357143	0.000357143	0.000357143	0.000357143	0.000357143	0.000357143	0.000357143	0.000357143	0.000714286	0.000714286	0.000714286	0.000714286	0.000714286	0.000714286	0.000714286	0.000714286	0.000714286	0.00107143	0.00107143	0.00107143	0.00107143	0.00107143	0.00107143	0.00107143	0.00107143	0.00107143	0.00142857	0.00142857	0.00142857	0.00142857	0.00142857	0.00142857	0.00142857	0.00142857	0.00142857	0.00178571
NC_010278.1	Actinobacillus pleuropneumoniae serovar 3 str. JL03	Proteobacteria		0	0	0	0	0	0	0	0	0	0.000357143	0.000357143	0.000357143	0.000357143	0.000357143	0.000357143	0.000357143	0.000357143	0.000357143	0.000714286	0.000714286	0.000714286	0.000714286	0.000714286	0.000714286	0.000714286	0.000714286	0.000714286	0.00107143	0.00107143	0.00107143	0.00107143	0.00107143	0.00107143	0.00107143	0.00107143	0.00107143	0.00142857	0.00142857	0.00142857	0.00142857	0.00142857	0.00142857	0.00142857	0.00142857	0.00142857	0.00178571
NC_009655.1	Actinobacillus succinogenes 130Z	Proteobacteria		0	0	0	0	0	0	0	0	0	0.000357143	0.000357143	0.000357143	0.000357143	0.000357143	0.000357143	0.000357143	0.000357143	0.000357143	0.000714286	0.000714286	0.000714286	0.000714286	0.000714286	0.000714286	0.000714286	0.000714286	0.000714286	0.00107143	0.00107143	0.00107143	0.00107143	0.00107143	0.00107143	0.00107143	0.00107143	0.00107143	0.00142857	0.00142857	0.00142857	0.00142857	0.00142857	0.00142857	0.00142857	0.00142857	0.00142857	0.00178571
NC_008570.1	Aeromonas hydrophila subsp. hydrophila ATCC 7966	Proteobacteria		0	0	0	0	0	0	0	0	0	0.000357143	0.000357143	0.000357143	0.000357143	0.000357143	0.000357143	0.000357143	0.000357143	0.000357143	0.000714286	0.000714286	0.000714286	0.000714286	0.000714286	0.000714286	0.000714286	0.000714286	0.000714286	0.00107143	0.00107143	0.00107143	0.00107143	0.00107143	0.00107143	0.00107143	0.00107143	0.00107143	0.00142857	0.00142857	0.00142857	0.00142857	0.00142857	0.00142857	0.00142857	0.00142857	0.00142857	0.00178571
NC_009348.1	Aeromonas salmonicida subsp. salmonicida A449	Proteobacteria		0	0	0	0	0	0	0	0	0	0.000357143	0.000357143	0.000357143	0.000357143	0.000357143	0.000357143	0.000357143	0.000357143	0.000357143	0.000714286	0.000714286	0.000714286	0.000714286	0.000714286	0.000714286	0.000714286	0.000714286	0.000714286	0.00107143	0.00107143	0.00107143	0.00107143	0.00107143	0.00107143	0.00107143	0.00107143	0.00107143	0.00142857	0.00142857	0.00142857	0.00142857	0.00142857	0.00142857	0.00142857	0.00142857	0.00142857	0.00178571
NC_015424.1	Aeromonas veronii B565	Proteobacteria		0	0	0	0	0	0	0	0	0	0.000357143	0.000357143	0.000357143	0.000357143	0.000357143	0.000357143	0.000357143	0.000357143	0.000357143	0.000714286	0.000714286	0.000714286	0.000714286	0.000714286	0.000714286	0.000714286	0.000714286	0.000714286	0.00107143	0.00107143	0.00107143	0.00107143	0.00107143	0.00107143	0.00107143	0.00107143	0.00107143	0.00142857	0.00142857	0.00142857	0.00142857	0.00142857	0.00142857	0.00142857	0.00142857	0.00142857	0.00178571
NC_016513.1	Aggregatibacter actinomycetemcomitans ANH9381	Proteobacteria		0	0	0	0	0	0	0	0	0	0.000357143	0.000357143	0.000357143	0.000357143	0.000357143	0.000357143	0.000357143	0.000357143	0.000357143	0.000714286	0.000714286	0.000714286	0.000714286	0.000714286	0.000714286	0.000714286	0.000714286	0.000714286	0.00107143	0.00107143	0.00107143	0.00107143	0.00107143	0.00107143	0.00107143	0.00107143	0.00107143	0.00142857	0.00142857	0.00142857	0.00142857	0.00142857	0.00142857	0.00142857	0.00142857	0.00142857	0.00178571
NC_012913.1	Aggregatibacter aphrophilus NJ8700	Proteobacteria		0	0	0	0	0	0	0	0	0	0.000357143	0.000357143	0.000357143	0.000357143	0.000357143	0.000357143	0.000357143	0.000357143	0.000357143	0.000714286	0.000714286	0.000714286	0.000714286	0.000714286	0.000714286	0.000714286	0.000714286	0.000714286	0.00107143	0.00107143	0.00107143	0.00107143	0.00107143	0.00107143	0.00107143	0.00107143	0.00107143	0.00142857	0.00142857	0.00142857	0.00142857	0.00142857	0.00142857	0.00142857	0.00142857	0.00142857	0.00178571
NC_003062.2	Agrobacterium tumefaciens str. C58	Proteobacteria		0	0	0	0	0	0	0	0	0	0.000178571	0.000178571	0.000178571	0.000178571	0.000178571	0.000178571	0.000178571	0.000178571	0.000178571	0.000357143	0.000357143	0.000357143	0.000357143	0.000357143	0.000357143	0.000357143	0.000357143	0.000357143	0.000535714	0.000535714	0.000535714	0.000535714	0.000535714	0.000535714	0.000535714	0.000535714	0.000535714	0.000714286	0.000714286	0.000714286	0.000714286	0.000714286	0.000714286	0.000714286	0.000714286	0.000714286	0.000892857
NC_003063.2	Agrobacterium tumefaciens str. C58	Proteobacteria		0	0	0	0	0	0	0	0	0	0.000178571	0.000178571	0.000178571	0.000178571	0.000178571	0.000178571	0.000178571	0.000178571	0.000178571	0.000357143	0.000357143	0.000357143	0.000357143	0.000357143	0.000357143	0.000357143	0.000357143	0.000357143	0.000535714	0.000535714	0.000535714	0.000535714	0.000535714	0.000535714	0.000535714	0.000535714	0.000535714	0.000714286	0.000714286	0.000714286	0.000714286	0.000714286	0.000714286	0.000714286	0.000714286	0.000714286	0.000892857
NC_008260.1	Alcanivorax borkumensis SK2	Proteobacteria		0	0	0	0	0	0	0	0	0	0.000357143	0.000357143	0.000357143	0.000357143	0.000357143	0.000357143	0.000357143	0.000357143	0.000357143	0.000714286	0.000714286	0.000714286	0.000714286	0.000714286	0.000714286	0.000714286	0.000714286	0.000714286	0.00107143	0.00107143	0.00107143	0.00107143	0.00107143	0.00107143	0.00107143	0.00107143	0.00107143	0.00142857	0.00142857	0.00142857	0.00142857	0.00142857	0.00142857	0.00142857	0.00142857	0.00142857	0.00178571
NC_014910.1	Alicycliphilus denitrificans BC	Proteobacteria		0	0	0	0	0	0	0	0	0	0.000357143	0.000357143	0.000357143	0.000357143	0.000357143	0.000357143	0.000357143	0.000357143	0.000357143	0.000714286	0.000714286	0.000714286	0.000714286	0.000714286	0.000714286	0.000714286	0.000714286	0.000714286	0.00107143	0.00107143	0.00107143	0.00107143	0.00107143	0.00107143	0.00107143	0.00107143	0.00107143	0.00142857	0.00142857	0.00142857	0.00142857	0.00142857	0.00142857	0.00142857	0.00142857	0.00142857	0.00178571
NC_011312.1	Aliivibrio salmonicida LFI1238	Proteobacteria		0	0	0	0	0	0	0	0	0	0.000178571	0.000178571	0.000178571	0.000178571	0.000178571	0.000178571	0.000178571	0.000178571	0.000178571	0.000357143	0.000357143	0.000357143	0.000357143	0.000357143	0.000357143	0.000357143	0.000357143	0.000357143	0.000535714	0.000535714	0.000535714	0.000535714	0.000535714	0.000535714	0.000535714	0.000535714	0.000535714	0.000714286	0.000714286	0.000714286	0.000714286	0.000714286	0.000714286	0.000714286	0.000714286	0.000714286	0.000892857
NC_011313.1	Aliivibrio salmonicida LFI1238	Proteobacteria		0	0	0	0	0	0	0	0	0	0.000178571	0.000178571	0.000178571	0.000178571	0.000178571	0.000178571	0.000178571	0.000178571	0.000178571	0.000357143	0.000357143	0.000357143	0.000357143	0.000357143	0.000357143	0.000357143	0.000357143	0.000357143	0.000535714	0.000535714	0.000535714	0.000535714	0.000535714	0.000535714	0.000535714	0.000535714	0.000535714	0.000714286	0.000714286	0.000714286	0.000714286	0.000714286	0.000714286	0.000714286	0.000714286	0.000714286	0.000892857
NC_008340.1	Alkalilimnicola ehrlichii MLHE-1	Proteobacteria		0	0	0	0	0	0	0	0	0	0.000357143	0.000357143	0.000357143	0.000357143	0.000357143	0.000357143	0.000357143	0.000357143	0.000357143	0.000714286	0.000714286	0.000714286	0.000714286	0.000714286	0.000714286	0.000714286	0.000714286	0.000714286	0.00107143	0.00107143	0.00107143	0.00107143	0.00107143	0.00107143	0.00107143	0.00107143	0.00107143	0.00142857	0.00142857	0.00142857	0.00142857	0.00142857	0.00142857	0.00142857	0.00142857	0.00142857	0.00178571
NC_013851.1	Allochromatium vinosum DSM 180	Proteobacteria		0	0	0	0	0	0	0	0	0	0.000357143	0.000357143	0.000357143	0.000357143	0.000357143	0.000357143	0.000357143	0.000357143	0.000357143	0.000714286	0.000714286	0.000714286	0.000714286	0.000714286	0.000714286	0.000714286	0.000714286	0.000714286	0.00107143	0.00107143	0.00107143	0.00107143	0.00107143	0.00107143	0.00107143	0.00107143	0.00107143	0.00142857	0.00142857	0.00142857	0.00142857	0.00142857	0.00142857	0.00142857	0.00142857	0.00142857	0.00178571
NC_011138.2	Alteromonas macleodii str. 'Deep ecotype'	Proteobacteria		0	0	0	0	0	0	0	0	0	0.000357143	0.000357143	0.000357143	0.000357143	0.000357143	0.000357143	0.000357143	0.000357143	0.000357143	0.000714286	0.000714286	0.000714286	0.000714286	0.000714286	0.000714286	0.000714286	0.000714286	0.000714286	0.00107143	0.00107143	0.00107143	0.00107143	0.00107143	0.00107143	0.00107143	0.00107143	0.00107143	0.00142857	0.00142857	0.00142857	0.00142857	0.00142857	0.00142857	0.00142857	0.00142857	0.00142857	0.00178571
NC_011891.1	Anaeromyxobacter dehalogenans 2CP-1	Proteobacteria		0	0	0	0	0	0	0	0	0	0.000357143	0.000357143	0.000357143	0.000357143	0.000357143	0.000357143	0.000357143	0.000357143	0.000357143	0.000714286	0.000714286	0.000714286	0.000714286	0.000714286	0.000714286	0.000714286	0.000714286	0.000714286	0.00107143	0.00107143	0.00107143	0.00107143	0.00107143	0.00107143	0.00107143	0.00107143	0.00107143	0.00142857	0.00142857	0.00142857	0.00142857	0.00142857	0.00142857	0.00142857	0.00142857	0.00142857	0.00178571
NC_009850.1	Arcobacter butzleri RM4018	Proteobacteria		0	0	0	0	0	0	0	0	0	0.000357143	0.000357143	0.000357143	0.000357143	0.000357143	0.000357143	0.000357143	0.000357143	0.000357143	0.000714286	0.000714286	0.000714286	0.000714286	0.000714286	0.000714286	0.000714286	0.000714286	0.000714286	0.00107143	0.00107143	0.00107143	0.00107143	0.00107143	0.00107143	0.00107143	0.00107143	0.00107143	0.00142857	0.00142857	0.00142857	0.00142857	0.00142857	0.00142857	0.00142857	0.00142857	0.00142857	0.00178571
NC_014166.1	Arcobacter nitrofigilis DSM 7299	Proteobacteria		0	0	0	0	0	0	0	0	0	0.000357143	0.000357143	0.000357143	0.000357143	0.000357143	0.000357143	0.000357143	0.000357143	0.000357143	0.000714286	0.000714286	0.000714286	0.000714286	0.000714286	0.000714286	0.000714286	0.000714286	0.000714286	0.00107143	0.00107143	0.00107143	0.00107143	0.00107143	0.00107143	0.00107143	0.00107143	0.00107143	0.00142857	0.00142857	0.00142857	0.00142857	0.00142857	0.00142857	0.00142857	0.00142857	0.00142857	0.00178571
NC_006513.1	Aromatoleum aromaticum EbN1	Proteobacteria		0	0	0	0	0	0	0	0	0	0.000357143	0.000357143	0.000357143	0.000357143	0.000357143	0.000357143	0.000357143	0.000357143	0.000357143	0.000714286	0.000714286	0.000714286	0.000714286	0.000714286	0.000714286	0.000714286	0.000714286	0.000714286	0.00107143	0.00107143	0.00107143	0.00107143	0.00107143	0.00107143	0.00107143	0.00107143	0.00107143	0.00142857	0.00142857	0.00142857	0.00142857	0.00142857	0.00142857	0.00142857	0.00142857	0.00142857	0.00178571
NC_014816.1	Asticcacaulis excentricus CB 48	Proteobacteria		0	0	0	0	0	0	0	0	0	0.000178571	0.000178571	0.000178571	0.000178571	0.000178571	0.000178571	0.000178571	0.000178571	0.000178571	0.000357143	0.000357143	0.000357143	0.000357143	0.000357143	0.000357143	0.000357143	0.000357143	0.000357143	0.000535714	0.000535714	0.000535714	0.000535714	0.000535714	0.000535714	0.000535714	0.000535714	0.000535714	0.000714286	0.000714286	0.000714286	0.000714286	0.000714286	0.000714286	0.000714286	0.000714286	0.000714286	0.000892857
NC_014817.1	Asticcacaulis excentricus CB 48	Proteobacteria		0	0	0	0	0	0	0	0	0	0.000178571	0.000178571	0.000178571	0.000178571	0.000178571	0.000178571	0.000178571	0.000178571	0.000178571	0.000357143	0.000357143	0.000357143	0.000357143	0.000357143	0.000357143	0.000357143	0.000357143	0.000357143	0.000535714	0.000535714	0.000535714	0.000535714	0.000535714	0.000535714	0.000535714	0.000535714	0.000535714	0.000714286	0.000714286	0.000714286	0.000714286	0.000714286	0.000714286	0.000714286	0.000714286	0.000714286	0.000892857
NC_009937.1	Azorhizobium caulinodans ORS 571	Proteobacteria		0	0	0	0	0	0	0	0	0	0.000357143	0.000357143	0.000357143	0.000357143	0.000357143	0.000357143	0.000357143	0.000357143	0.000357143	0.000714286	0.000714286	0.000714286	0.000714286	0.000714286	0.000714286	0.000714286	0.000714286	0.000714286	0.00107143	0.00107143	0.00107143	0.00107143	0.00107143	0.00107143	0.00107143	0.00107143	0.00107143	0.00142857	0.00142857	0.00142857	0.00142857	0.00142857	0.00142857	0.00142857	0.00142857	0.00142857	0.00178571
NC_012560.1	Azotobacter vinelandii DJ	Proteobacteria		0	0	0	0	0	0	0	0	0	0.000357143	0.000357143	0.000357143	0.000357143	0.000357143	0.000357143	0.000357143	0.000357143	0.000357143	0.000714286	0.000714286	0.000714286	0.000714286	0.000714286	0.000714286	0.000714286	0.000714286	0.000714286	0.00107143	0.00107143	0.00107143	0.00107143	0.00107143	0.00107143	0.00107143	0.00107143	0.00107143	0.00142857	0.00142857	0.00142857	0.00142857	0.00142857	0.00142857	0.00142857	0.00142857	0.00142857	0.00178571
NC_016620.1	Bacteriovorax marinus SJ	Proteobacteria		0	0	0	0	0	0	0	0	0	0.000357143	0.000357143	0.000357143	0.000357143	0.000357143	0.000357143	0.000357143	0.000357143	0.000357143	0.000714286	0.000714286	0.000714286	0.000714286	0.000714286	0.000714286	0.000714286	0.000714286	0.000714286	0.00107143	0.00107143	0.00107143	0.00107143	0.00107143	0.00107143	0.00107143	0.00107143	0.00107143	0.00142857	0.00142857	0.00142857	0.00142857	0.00142857	0.00142857	0.00142857	0.00142857	0.00142857	0.00178571
NC_012846.1	Bartonella grahamii as4aup	Proteobacteria		0	0	0	0	0	0	0	0	0	0.000357143	0.000357143	0.000357143	0.000357143	0.000357143	0.000357143	0.000357143	0.000357143	0.000357143	0.000714286	0.000714286	0.000714286	0.000714286	0.000714286	0.000714286	0.000714286	0.000714286	0.000714286	0.00107143	0.00107143	0.00107143	0.00107143	0.00107143	0.00107143	0.00107143	0.00107143	0.00107143	0.00142857	0.00142857	0.00142857	0.00142857	0.00142857	0.00142857	0.00142857	0.00142857	0.00142857	0.00178571
NC_010161.1	Bartonella tribocorum CIP 105476	Proteobacteria		0	0	0	0	0	0	0	0	0	0.000357143	0.000357143	0.000357143	0.000357143	0.000357143	0.000357143	0.000357143	0.000357143	0.000357143	0.000714286	0.000714286	0.000714286	0.000714286	0.000714286	0.000714286	0.000714286	0.000714286	0.000714286	0.00107143	0.00107143	0.00107143	0.00107143	0.00107143	0.00107143	0.00107143	0.00107143	0.00107143	0.00142857	0.00142857	0.00142857	0.00142857	0.00142857	0.00142857	0.00142857	0.00142857	0.00142857	0.00178571
NC_005363.1	Bdellovibrio bacteriovorus HD100	Proteobacteria		0	0	0	0	0	0	0	0	0	0.000357143	0.000357143	0.000357143	0.000357143	0.000357143	0.000357143	0.000357143	0.000357143	0.000357143	0.000714286	0.000714286	0.000714286	0.000714286	0.000714286	0.000714286	0.000714286	0.000714286	0.000714286	0.00107143	0.00107143	0.00107143	0.00107143	0.00107143	0.00107143	0.00107143	0.00107143	0.00107143	0.00142857	0.00142857	0.00142857	0.00142857	0.00142857	0.00142857	0.00142857	0.00142857	0.00142857	0.00178571
NC_010581.1	Beijerinckia indica subsp. indica ATCC 9039	Proteobacteria		0	0	0	0	0	0	0	0	0	0.000357143	0.000357143	0.000357143	0.000357143	0.000357143	0.000357143	0.000357143	0.000357143	0.000357143	0.000714286	0.000714286	0.000714286	0.000714286	0.000714286	0.000714286	0.000714286	0.000714286	0.000714286	0.00107143	0.00107143	0.00107143	0.00107143	0.00107143	0.00107143	0.00107143	0.00107143	0.00107143	0.00142857	0.00142857	0.00142857	0.00142857	0.00142857	0.00142857	0.00142857	0.00142857	0.00142857	0.00178571
NC_010645.1	Bordetella avium 197N	Proteobacteria		0	0	0	0	0	0	0	0	0	0.000357143	0.000357143	0.000357143	0.000357143	0.000357143	0.000357143	0.000357143	0.000357143	0.000357143	0.000714286	0.000714286	0.000714286	0.000714286	0.000714286	0.000714286	0.000714286	0.000714286	0.000714286	0.00107143	0.00107143	0.00107143	0.00107143	0.00107143	0.00107143	0.00107143	0.00107143	0.00107143	0.00142857	0.00142857	0.00142857	0.00142857	0.00142857	0.00142857	0.00142857	0.00142857	0.00142857	0.00178571
NC_002927.3	Bordetella bronchiseptica RB50	Proteobacteria		0	0	0	0	0	0	0	0	0	0.000357143	0.000357143	0.000357143	0.000357143	0.000357143	0.000357143	0.000357143	0.000357143	0.000357143	0.000714286	0.000714286	0.000714286	0.000714286	0.000714286	0.000714286	0.000714286	0.000714286	0.000714286	0.00107143	0.00107143	0.00107143	0.00107143	0.00107143	0.00107143	0.00107143	0.00107143	0.00107143	0.00142857	0.00142857	0.00142857	0.00142857	0.00142857	0.00142857	0.00142857	0.00142857	0.00142857	0.00178571
NC_002928.3	Bordetella parapertussis 12822	Proteobacteria		0	0	0	0	0	0	0	0	0	0.000357143	0.000357143	0.000357143	0.000357143	0.000357143	0.000357143	0.000357143	0.000357143	0.000357143	0.000714286	0.000714286	0.000714286	0.000714286	0.000714286	0.000714286	0.000714286	0.000714286	0.000714286	0.00107143	0.00107143	0.00107143	0.00107143	0.00107143	0.00107143	0.00107143	0.00107143	0.00107143	0.00142857	0.00142857	0.00142857	0.00142857	0.00142857	0.00142857	0.00142857	0.00142857	0.00142857	0.00178571
NC_002929.2	Bordetella pertussis Tohama I	Proteobacteria		0	0	0	0	0	0	0	0	0	0.000357143	0.000357143	0.000357143	0.000357143	0.000357143	0.000357143	0.000357143	0.000357143	0.000357143	0.000714286	0.000714286	0.000714286	0.000714286	0.000714286	0.000714286	0.000714286	0.000714286	0.000714286	0.00107143	0.00107143	0.00107143	0.00107143	0.00107143	0.00107143	0.00107143	0.00107143	0.00107143	0.00142857	0.00142857	0.00142857	0.00142857	0.00142857	0.00142857	0.00142857	0.00142857	0.00142857	0.00178571
NC_010170.1	Bordetella petrii DSM 12804	Proteobacteria		0	0	0	0	0	0	0	0	0	0.000357143	0.000357143	0.000357143	0.000357143	0.000357143	0.000357143	0.000357143	0.000357143	0.000357143	0.000714286	0.000714286	0.000714286	0.000714286	0.000714286	0.000714286	0.000714286	0.000714286	0.000714286	0.00107143	0.00107143	0.00107143	0.00107143	0.00107143	0.00107143	0.00107143	0.00107143	0.00107143	0.00142857	0.00142857	0.00142857	0.00142857	0.00142857	0.00142857	0.00142857	0.00142857	0.00142857	0.00178571
NC_014375.1	Brevundimonas subvibrioides ATCC 15264	Proteobacteria		0	0	0	0	0	0	0	0	0	0.000357143	0.000357143	0.000357143	0.000357143	0.000357143	0.000357143	0.000357143	0.000357143	0.000357143	0.000714286	0.000714286	0.000714286	0.000714286	0.000714286	0.000714286	0.000714286	0.000714286	0.000714286	0.00107143	0.00107143	0.00107143	0.00107143	0.00107143	0.00107143	0.00107143	0.00107143	0.00107143	0.00142857	0.00142857	0.00142857	0.00142857	0.00142857	0.00142857	0.00142857	0.00142857	0.00142857	0.00178571
NC_016777.1	Brucella abortus A13334	Proteobacteria		0	0	0	0	0	0	0	0	0	0.000178571	0.000178571	0.000178571	0.000178571	0.000178571	0.000178571	0.000178571	0.000178571	0.000178571	0.000357143	0.000357143	0.000357143	0.000357143	0.000357143	0.000357143	0.000357143	0.000357143	0.000357143	0.000535714	0.000535714	0.000535714	0.000535714	0.000535714	0.000535714	0.000535714	0.000535714	0.000535714	0.000714286	0.000714286	0.000714286	0.000714286	0.000714286	0.000714286	0.000714286	0.000714286	0.000714286	0.000892857
NC_016795.1	Brucella abortus A13334	Proteobacteria		0	0	0	0	0	0	0	0	0	0.000178571	0.000178571	0.000178571	0.000178571	0.000178571	0.000178571	0.000178571	0.000178571	0.000178571	0.000357143	0.000357143	0.000357143	0.000357143	0.000357143	0.000357143	0.000357143	0.000357143	0.000357143	0.000535714	0.000535714	0.000535714	0.000535714	0.000535714	0.000535714	0.000535714	0.000535714	0.000535714	0.000714286	0.000714286	0.000714286	0.000714286	0.000714286	0.000714286	0.000714286	0.000714286	0.000714286	0.000892857
NC_010103.1	Brucella canis ATCC 23365	Proteobacteria		0	0	0	0	0	0	0	0	0	0.000178571	0.000178571	0.000178571	0.000178571	0.000178571	0.000178571	0.000178571	0.000178571	0.000178571	0.000357143	0.000357143	0.000357143	0.000357143	0.000357143	0.000357143	0.000357143	0.000357143	0.000357143	0.000535714	0.000535714	0.000535714	0.000535714	0.000535714	0.000535714	0.000535714	0.000535714	0.000535714	0.000714286	0.000714286	0.000714286	0.000714286	0.000714286	0.000714286	0.000714286	0.000714286	0.000714286	0.000892857
NC_010104.1	Brucella canis ATCC 23365	Proteobacteria		0	0	0	0	0	0	0	0	0	0.000178571	0.000178571	0.000178571	0.000178571	0.000178571	0.000178571	0.000178571	0.000178571	0.000178571	0.000357143	0.000357143	0.000357143	0.000357143	0.000357143	0.000357143	0.000357143	0.000357143	0.000357143	0.000535714	0.000535714	0.000535714	0.000535714	0.000535714	0.000535714	0.000535714	0.000535714	0.000535714	0.000714286	0.000714286	0.000714286	0.000714286	0.000714286	0.000714286	0.000714286	0.000714286	0.000714286	0.000892857
NC_012441.1	Brucella melitensis ATCC 23457	Proteobacteria		0	0	0	0	0	0	0	0	0	0.000178571	0.000178571	0.000178571	0.000178571	0.000178571	0.000178571	0.000178571	0.000178571	0.000178571	0.000357143	0.000357143	0.000357143	0.000357143	0.000357143	0.000357143	0.000357143	0.000357143	0.000357143	0.000535714	0.000535714	0.000535714	0.000535714	0.000535714	0.000535714	0.000535714	0.000535714	0.000535714	0.000714286	0.000714286	0.000714286	0.000714286	0.000714286	0.000714286	0.000714286	0.000714286	0.000714286	0.000892857
NC_012442.1	Brucella melitensis ATCC 23457	Proteobacteria		0	0	0	0	0	0	0	0	0	0.000178571	0.000178571	0.000178571	0.000178571	0.000178571	0.000178571	0.000178571	0.000178571	0.000178571	0.000357143	0.000357143	0.000357143	0.000357143	0.000357143	0.000357143	0.000357143	0.000357143	0.000357143	0.000535714	0.000535714	0.000535714	0.000535714	0.000535714	0.000535714	0.000535714	0.000535714	0.000535714	0.000714286	0.000714286	0.000714286	0.000714286	0.000714286	0.000714286	0.000714286	0.000714286	0.000714286	0.000892857
NC_013118.1	Brucella microti CCM 4915	Proteobacteria		0	0	0	0	0	0	0	0	0	0.000178571	0.000178571	0.000178571	0.000178571	0.000178571	0.000178571	0.000178571	0.000178571	0.000178571	0.000357143	0.000357143	0.000357143	0.000357143	0.000357143	0.000357143	0.000357143	0.000357143	0.000357143	0.000535714	0.000535714	0.000535714	0.000535714	0.000535714	0.000535714	0.000535714	0.000535714	0.000535714	0.000714286	0.000714286	0.000714286	0.000714286	0.000714286	0.000714286	0.000714286	0.000714286	0.000714286	0.000892857
NC_013119.1	Brucella microti CCM 4915	Proteobacteria		0	0	0	0	0	0	0	0	0	0.000178571	0.000178571	0.000178571	0.000178571	0.000178571	0.000178571	0.000178571	0.000178571	0.000178571	0.000357143	0.000357143	0.000357143	0.000357143	0.000357143	0.000357143	0.000357143	0.000357143	0.000357143	0.000535714	0.000535714	0.000535714	0.000535714	0.000535714	0.000535714	0.000535714	0.000535714	0.000535714	0.000714286	0.000714286	0.000714286	0.000714286	0.000714286	0.000714286	0.000714286	0.000714286	0.000714286	0.000892857
NC_009504.1	Brucella ovis ATCC 25840	Proteobacteria		0	0	0	0	0	0	0	0	0	0.000178571	0.000178571	0.000178571	0.000178571	0.000178571	0.000178571	0.000178571	0.000178571	0.000178571	0.000357143	0.000357143	0.000357143	0.000357143	0.000357143	0.000357143	0.000357143	0.000357143	0.000357143	0.000535714	0.000535714	0.000535714	0.000535714	0.000535714	0.000535714	0.000535714	0.000535714	0.000535714	0.000714286	0.000714286	0.000714286	0.000714286	0.000714286	0.000714286	0.000714286	0.000714286	0.000714286	0.000892857
NC_009505.1	Brucella ovis ATCC 25840	Proteobacteria		0	0	0	0	0	0	0	0	0	0.000178571	0.000178571	0.000178571	0.000178571	0.000178571	0.000178571	0.000178571	0.000178571	0.000178571	0.000357143	0.000357143	0.000357143	0.000357143	0.000357143	0.000357143	0.000357143	0.000357143	0.000357143	0.000535714	0.000535714	0.000535714	0.000535714	0.000535714	0.000535714	0.000535714	0.000535714	0.000535714	0.000714286	0.000714286	0.000714286	0.000714286	0.000714286	0.000714286	0.000714286	0.000714286	0.000714286	0.000892857
NC_015857.1	Brucella pinnipedialis B2/94	Proteobacteria		0	0	0	0	0	0	0	0	0	0.000178571	0.000178571	0.000178571	0.000178571	0.000178571	0.000178571	0.000178571	0.000178571	0.000178571	0.000357143	0.000357143	0.000357143	0.000357143	0.000357143	0.000357143	0.000357143	0.000357143	0.000357143	0.000535714	0.000535714	0.000535714	0.000535714	0.000535714	0.000535714	0.000535714	0.000535714	0.000535714	0.000714286	0.000714286	0.000714286	0.000714286	0.000714286	0.000714286	0.000714286	0.000714286	0.000714286	0.000892857
NC_015858.1	Brucella pinnipedialis B2/94	Proteobacteria		0	0	0	0	0	0	0	0	0	0.000178571	0.000178571	0.000178571	0.000178571	0.000178571	0.000178571	0.000178571	0.000178571	0.000178571	0.000357143	0.000357143	0.000357143	0.000357143	0.000357143	0.000357143	0.000357143	0.000357143	0.000357143	0.000535714	0.000535714	0.000535714	0.000535714	0.000535714	0.000535714	0.000535714	0.000535714	0.000535714	0.000714286	0.000714286	0.000714286	0.000714286	0.000714286	0.000714286	0.000714286	0.000714286	0.000714286	0.000892857
NC_004310.3	Brucella suis 1330	Proteobacteria		0	0	0	0	0	0	0	0	0	0.000178571	0.000178571	0.000178571	0.000178571	0.000178571	0.000178571	0.000178571	0.000178571	0.000178571	0.000357143	0.000357143	0.000357143	0.000357143	0.000357143	0.000357143	0.000357143	0.000357143	0.000357143	0.000535714	0.000535714	0.000535714	0.000535714	0.000535714	0.000535714	0.000535714	0.000535714	0.000535714	0.000714286	0.000714286	0.000714286	0.000714286	0.000714286	0.000714286	0.000714286	0.000714286	0.000714286	0.000892857
NC_004311.2	Brucella suis 1330	Proteobacteria		0	0	0	0	0	0	0	0	0	0.000178571	0.000178571	0.000178571	0.000178571	0.000178571	0.000178571	0.000178571	0.000178571	0.000178571	0.000357143	0.000357143	0.000357143	0.000357143	0.000357143	0.000357143	0.000357143	0.000357143	0.000357143	0.000535714	0.000535714	0.000535714	0.000535714	0.000535714	0.000535714	0.000535714	0.000535714	0.000535714	0.000714286	0.000714286	0.000714286	0.000714286	0.000714286	0.000714286	0.000714286	0.000714286	0.000714286	0.000892857
NC_006348.1	Burkholderia mallei ATCC 23344	Proteobacteria		0	0	0	0	0	0	0	0	0	0.000178571	0.000178571	0.000178571	0.000178571	0.000178571	0.000178571	0.000178571	0.000178571	0.000178571	0.000357143	0.000357143	0.000357143	0.000357143	0.000357143	0.000357143	0.000357143	0.000357143	0.000357143	0.000535714	0.000535714	0.000535714	0.000535714	0.000535714	0.000535714	0.000535714	0.000535714	0.000535714	0.000714286	0.000714286	0.000714286	0.000714286	0.000714286	0.000714286	0.000714286	0.000714286	0.000714286	0.000892857
NC_006349.2	Burkholderia mallei ATCC 23344	Proteobacteria		0	0	0	0	0	0	0	0	0	0.000178571	0.000178571	0.000178571	0.000178571	0.000178571	0.000178571	0.000178571	0.000178571	0.000178571	0.000357143	0.000357143	0.000357143	0.000357143	0.000357143	0.000357143	0.000357143	0.000357143	0.000357143	0.000535714	0.000535714	0.000535714	0.000535714	0.000535714	0.000535714	0.000535714	0.000535714	0.000535714	0.000714286	0.000714286	0.000714286	0.000714286	0.000714286	0.000714286	0.000714286	0.000714286	0.000714286	0.000892857
NC_014722.1	Burkholderia rhizoxinica HKI 454	Proteobacteria		0	0	0	0	0	0	0	0	0	0.000357143	0.000357143	0.000357143	0.000357143	0.000357143	0.000357143	0.000357143	0.000357143	0.000357143	0.000714286	0.000714286	0.000714286	0.000714286	0.000714286	0.000714286	0.000714286	0.000714286	0.000714286	0.00107143	0.00107143	0.00107143	0.00107143	0.00107143	0.00107143	0.00107143	0.00107143	0.00107143	0.00142857	0.00142857	0.00142857	0.00142857	0.00142857	0.00142857	0.00142857	0.00142857	0.00142857	0.00178571
NZ_CM001438.1	Burkholderiales bacterium JOSHI_001	Proteobacteria		0	0	0	0	0	0	0	0	0	0.000357143	0.000357143	0.000357143	0.000357143	0.000357143	0.000357143	0.000357143	0.000357143	0.000357143	0.000714286	0.000714286	0.000714286	0.000714286	0.000714286	0.000714286	0.000714286	0.000714286	0.000714286	0.00107143	0.00107143	0.00107143	0.00107143	0.00107143	0.00107143	0.00107143	0.00107143	0.00107143	0.00142857	0.00142857	0.00142857	0.00142857	0.00142857	0.00142857	0.00142857	0.00142857	0.00142857	0.00178571
NC_009802.1	Campylobacter concisus 13826	Proteobacteria		0	0	0	0	0	0	0	0	0	0.000357143	0.000357143	0.000357143	0.000357143	0.000357143	0.000357143	0.000357143	0.000357143	0.000357143	0.000714286	0.000714286	0.000714286	0.000714286	0.000714286	0.000714286	0.000714286	0.000714286	0.000714286	0.00107143	0.00107143	0.00107143	0.00107143	0.00107143	0.00107143	0.00107143	0.00107143	0.00107143	0.00142857	0.00142857	0.00142857	0.00142857	0.00142857	0.00142857	0.00142857	0.00142857	0.00142857	0.00178571
NC_002696.2	Caulobacter crescentus CB15	Proteobacteria		0	0	0	0	0	0	0	0	0	0.000357143	0.000357143	0.000357143	0.000357143	0.000357143	0.000357143	0.000357143	0.000357143	0.000357143	0.000714286	0.000714286	0.000714286	0.000714286	0.000714286	0.000714286	0.000714286	0.000714286	0.000714286	0.00107143	0.00107143	0.00107143	0.00107143	0.00107143	0.00107143	0.00107143	0.00107143	0.00107143	0.00142857	0.00142857	0.00142857	0.00142857	0.00142857	0.00142857	0.00142857	0.00142857	0.00142857	0.00178571
NC_014100.1	Caulobacter segnis ATCC 21756	Proteobacteria		0	0	0	0	0	0	0	0	0	0.000357143	0.000357143	0.000357143	0.000357143	0.000357143	0.000357143	0.000357143	0.000357143	0.000357143	0.000714286	0.000714286	0.000714286	0.000714286	0.000714286	0.000714286	0.000714286	0.000714286	0.000714286	0.00107143	0.00107143	0.00107143	0.00107143	0.00107143	0.00107143	0.00107143	0.00107143	0.00107143	0.00142857	0.00142857	0.00142857	0.00142857	0.00142857	0.00142857	0.00142857	0.00142857	0.00142857	0.00178571
NC_010995.1	Cellvibrio japonicus Ueda107	Proteobacteria		0	0	0	0	0	0	0	0	0	0.000357143	0.000357143	0.000357143	0.000357143	0.000357143	0.000357143	0.000357143	0.000357143	0.000357143	0.000714286	0.000714286	0.000714286	0.000714286	0.000714286	0.000714286	0.000714286	0.000714286	0.000714286	0.00107143	0.00107143	0.00107143	0.00107143	0.00107143	0.00107143	0.00107143	0.00107143	0.00107143	0.00142857	0.00142857	0.00142857	0.00142857	0.00142857	0.00142857	0.00142857	0.00142857	0.00142857	0.00178571
NC_005085.1	Chromobacterium violaceum ATCC 12472	Proteobacteria		0	0	0	0	0	0	0	0	0	0.000357143	0.000357143	0.000357143	0.000357143	0.000357143	0.000357143	0.000357143	0.000357143	0.000357143	0.000714286	0.000714286	0.000714286	0.000714286	0.000714286	0.000714286	0.000714286	0.000714286	0.000714286	0.00107143	0.00107143	0.00107143	0.00107143	0.00107143	0.00107143	0.00107143	0.00107143	0.00107143	0.00142857	0.00142857	0.00142857	0.00142857	0.00142857	0.00142857	0.00142857	0.00142857	0.00142857	0.00178571
NC_007963.1	Chromohalobacter salexigens DSM 3043	Proteobacteria		0	0	0	0	0	0	0	0	0	0.000357143	0.000357143	0.000357143	0.000357143	0.000357143	0.000357143	0.000357143	0.000357143	0.000357143	0.000714286	0.000714286	0.000714286	0.000714286	0.000714286	0.000714286	0.000714286	0.000714286	0.000714286	0.00107143	0.00107143	0.00107143	0.00107143	0.00107143	0.00107143	0.00107143	0.00107143	0.00107143	0.00142857	0.00142857	0.00142857	0.00142857	0.00142857	0.00142857	0.00142857	0.00142857	0.00142857	0.00178571
NC_009792.1	Citrobacter koseri ATCC BAA-895	Proteobacteria		0	0	0	0	0	0	0	0	0	0.000357143	0.000357143	0.000357143	0.000357143	0.000357143	0.000357143	0.000357143	0.000357143	0.000357143	0.000714286	0.000714286	0.000714286	0.000714286	0.000714286	0.000714286	0.000714286	0.000714286	0.000714286	0.00107143	0.00107143	0.00107143	0.00107143	0.00107143	0.00107143	0.00107143	0.00107143	0.00107143	0.00142857	0.00142857	0.00142857	0.00142857	0.00142857	0.00142857	0.00142857	0.00142857	0.00142857	0.00178571
NC_013716.1	Citrobacter rodentium ICC168	Proteobacteria		0	0	0	0	0	0	0	0	0	0.000357143	0.000357143	0.000357143	0.000357143	0.000357143	0.000357143	0.000357143	0.000357143	0.000357143	0.000714286	0.000714286	0.000714286	0.000714286	0.000714286	0.000714286	0.000714286	0.000714286	0.000714286	0.00107143	0.00107143	0.00107143	0.00107143	0.00107143	0.00107143	0.00107143	0.00107143	0.00107143	0.00142857	0.00142857	0.00142857	0.00142857	0.00142857	0.00142857	0.00142857	0.00142857	0.00142857	0.00178571
NC_015856.1	Collimonas fungivorans Ter331	Proteobacteria		0	0	0	0	0	0	0	0	0	0.000357143	0.000357143	0.000357143	0.000357143	0.000357143	0.000357143	0.000357143	0.000357143	0.000357143	0.000714286	0.000714286	0.000714286	0.000714286	0.000714286	0.000714286	0.000714286	0.000714286	0.000714286	0.00107143	0.00107143	0.00107143	0.00107143	0.00107143	0.00107143	0.00107143	0.00107143	0.00107143	0.00142857	0.00142857	0.00142857	0.00142857	0.00142857	0.00142857	0.00142857	0.00142857	0.00142857	0.00178571
NC_003910.7	Colwellia psychrerythraea 34H	Proteobacteria		0	0	0	0	0	0	0	0	0	0.000357143	0.000357143	0.000357143	0.000357143	0.000357143	0.000357143	0.000357143	0.000357143	0.000357143	0.000714286	0.000714286	0.000714286	0.000714286	0.000714286	0.000714286	0.000714286	0.000714286	0.000714286	0.00107143	0.00107143	0.00107143	0.00107143	0.00107143	0.00107143	0.00107143	0.00107143	0.00107143	0.00142857	0.00142857	0.00142857	0.00142857	0.00142857	0.00142857	0.00142857	0.00142857	0.00142857	0.00178571
NC_013446.1	Comamonas testosteroni CNB-2	Proteobacteria		0	0	0	0	0	0	0	0	0	0.000357143	0.000357143	0.000357143	0.000357143	0.000357143	0.000357143	0.000357143	0.000357143	0.000357143	0.000714286	0.000714286	0.000714286	0.000714286	0.000714286	0.000714286	0.000714286	0.000714286	0.000714286	0.00107143	0.00107143	0.00107143	0.00107143	0.00107143	0.00107143	0.00107143	0.00107143	0.00107143	0.00142857	0.00142857	0.00142857	0.00142857	0.00142857	0.00142857	0.00142857	0.00142857	0.00142857	0.00178571
NC_011527.1	Coxiella burnetii CbuG_Q212	Proteobacteria		0	0	0	0	0	0	0	0	0	0.000357143	0.000357143	0.000357143	0.000357143	0.000357143	0.000357143	0.000357143	0.000357143	0.000357143	0.000714286	0.000714286	0.000714286	0.000714286	0.000714286	0.000714286	0.000714286	0.000714286	0.000714286	0.00107143	0.00107143	0.00107143	0.00107143	0.00107143	0.00107143	0.00107143	0.00107143	0.00107143	0.00142857	0.00142857	0.00142857	0.00142857	0.00142857	0.00142857	0.00142857	0.00142857	0.00142857	0.00178571
NC_009778.1	Cronobacter sakazakii ATCC BAA-894	Proteobacteria		0	0	0	0	0	0	0	0	0	0.000357143	0.000357143	0.000357143	0.000357143	0.000357143	0.000357143	0.000357143	0.000357143	0.000357143	0.000714286	0.000714286	0.000714286	0.000714286	0.000714286	0.000714286	0.000714286	0.000714286	0.000714286	0.00107143	0.00107143	0.00107143	0.00107143	0.00107143	0.00107143	0.00107143	0.00107143	0.00107143	0.00142857	0.00142857	0.00142857	0.00142857	0.00142857	0.00142857	0.00142857	0.00142857	0.00142857	0.00178571
NC_013282.2	Cronobacter turicensis z3032	Proteobacteria		0	0	0	0	0	0	0	0	0	0.000357143	0.000357143	0.000357143	0.000357143	0.000357143	0.000357143	0.000357143	0.000357143	0.000357143	0.000714286	0.000714286	0.000714286	0.000714286	0.000714286	0.000714286	0.000714286	0.000714286	0.000714286	0.00107143	0.00107143	0.00107143	0.00107143	0.00107143	0.00107143	0.00107143	0.00107143	0.00107143	0.00142857	0.00142857	0.00142857	0.00142857	0.00142857	0.00142857	0.00142857	0.00142857	0.00142857	0.00178571
NC_007298.1	Dechloromonas aromatica RCB	Proteobacteria		0	0	0	0	0	0	0	0	0	0.000357143	0.000357143	0.000357143	0.000357143	0.000357143	0.000357143	0.000357143	0.000357143	0.000357143	0.000714286	0.000714286	0.000714286	0.000714286	0.000714286	0.000714286	0.000714286	0.000714286	0.000714286	0.00107143	0.00107143	0.00107143	0.00107143	0.00107143	0.00107143	0.00107143	0.00107143	0.00107143	0.00142857	0.00142857	0.00142857	0.00142857	0.00142857	0.00142857	0.00142857	0.00142857	0.00142857	0.00178571
NC_016616.1	Dechlorosoma suillum PS	Proteobacteria		0	0	0	0	0	0	0	0	0	0.000357143	0.000357143	0.000357143	0.000357143	0.000357143	0.000357143	0.000357143	0.000357143	0.000357143	0.000714286	0.000714286	0.000714286	0.000714286	0.000714286	0.000714286	0.000714286	0.000714286	0.000714286	0.00107143	0.00107143	0.00107143	0.00107143	0.00107143	0.00107143	0.00107143	0.00107143	0.00107143	0.00142857	0.00142857	0.00142857	0.00142857	0.00142857	0.00142857	0.00142857	0.00142857	0.00142857	0.00178571
NC_014365.1	Desulfarculus baarsii DSM 2075	Proteobacteria		0	0	0	0	0	0	0	0	0	0.000357143	0.000357143	0.000357143	0.000357143	0.000357143	0.000357143	0.000357143	0.000357143	0.000357143	0.000714286	0.000714286	0.000714286	0.000714286	0.000714286	0.000714286	0.000714286	0.000714286	0.000714286	0.00107143	0.00107143	0.00107143	0.00107143	0.00107143	0.00107143	0.00107143	0.00107143	0.00107143	0.00142857	0.00142857	0.00142857	0.00142857	0.00142857	0.00142857	0.00142857	0.00142857	0.00142857	0.00178571
NC_015388.1	Desulfobacca acetoxidans DSM 11109	Proteobacteria		0	0	0	0	0	0	0	0	0	0.000357143	0.000357143	0.000357143	0.000357143	0.000357143	0.000357143	0.000357143	0.000357143	0.000357143	0.000714286	0.000714286	0.000714286	0.000714286	0.000714286	0.000714286	0.000714286	0.000714286	0.000714286	0.00107143	0.00107143	0.00107143	0.00107143	0.00107143	0.00107143	0.00107143	0.00107143	0.00107143	0.00142857	0.00142857	0.00142857	0.00142857	0.00142857	0.00142857	0.00142857	0.00142857	0.00142857	0.00178571
NC_012108.1	Desulfobacterium autotrophicum HRM2	Proteobacteria		0	0	0	0	0	0	0	0	0	0.000357143	0.000357143	0.000357143	0.000357143	0.000357143	0.000357143	0.000357143	0.000357143	0.000357143	0.000714286	0.000714286	0.000714286	0.000714286	0.000714286	0.000714286	0.000714286	0.000714286	0.000714286	0.00107143	0.00107143	0.00107143	0.00107143	0.00107143	0.00107143	0.00107143	0.00107143	0.00107143	0.00142857	0.00142857	0.00142857	0.00142857	0.00142857	0.00142857	0.00142857	0.00142857	0.00142857	0.00178571
NC_014972.1	Desulfobulbus propionicus DSM 2032	Proteobacteria		0	0	0	0	0	0	0	0	0	0.000357143	0.000357143	0.000357143	0.000357143	0.000357143	0.000357143	0.000357143	0.000357143	0.000357143	0.000714286	0.000714286	0.000714286	0.000714286	0.000714286	0.000714286	0.000714286	0.000714286	0.000714286	0.00107143	0.00107143	0.00107143	0.00107143	0.00107143	0.00107143	0.00107143	0.00107143	0.00107143	0.00142857	0.00142857	0.00142857	0.00142857	0.00142857	0.00142857	0.00142857	0.00142857	0.00142857	0.00178571
NC_009943.1	Desulfococcus oleovorans Hxd3	Proteobacteria		0	0	0	0	0	0	0	0	0	0.000357143	0.000357143	0.000357143	0.000357143	0.000357143	0.000357143	0.000357143	0.000357143	0.000357143	0.000714286	0.000714286	0.000714286	0.000714286	0.000714286	0.000714286	0.000714286	0.000714286	0.000714286	0.00107143	0.00107143	0.00107143	0.00107143	0.00107143	0.00107143	0.00107143	0.00107143	0.00107143	0.00142857	0.00142857	0.00142857	0.00142857	0.00142857	0.00142857	0.00142857	0.00142857	0.00142857	0.00178571
NC_013223.1	Desulfohalobium retbaense DSM 5692	Proteobacteria		0	0	0	0	0	0	0	0	0	0.000357143	0.000357143	0.000357143	0.000357143	0.000357143	0.000357143	0.000357143	0.000357143	0.000357143	0.000714286	0.000714286	0.000714286	0.000714286	0.000714286	0.000714286	0.000714286	0.000714286	0.000714286	0.00107143	0.00107143	0.00107143	0.00107143	0.00107143	0.00107143	0.00107143	0.00107143	0.00107143	0.00142857	0.00142857	0.00142857	0.00142857	0.00142857	0.00142857	0.00142857	0.00142857	0.00142857	0.00178571
NC_013173.1	Desulfomicrobium baculatum DSM 4028	Proteobacteria		0	0	0	0	0	0	0	0	0	0.000357143	0.000357143	0.000357143	0.000357143	0.000357143	0.000357143	0.000357143	0.000357143	0.000357143	0.000714286	0.000714286	0.000714286	0.000714286	0.000714286	0.000714286	0.000714286	0.000714286	0.000714286	0.00107143	0.00107143	0.00107143	0.00107143	0.00107143	0.00107143	0.00107143	0.00107143	0.00107143	0.00142857	0.00142857	0.00142857	0.00142857	0.00142857	0.00142857	0.00142857	0.00142857	0.00142857	0.00178571
NC_006138.1	Desulfotalea psychrophila LSv54	Proteobacteria		0	0	0	0	0	0	0	0	0	0.000357143	0.000357143	0.000357143	0.000357143	0.000357143	0.000357143	0.000357143	0.000357143	0.000357143	0.000714286	0.000714286	0.000714286	0.000714286	0.000714286	0.000714286	0.000714286	0.000714286	0.000714286	0.00107143	0.00107143	0.00107143	0.00107143	0.00107143	0.00107143	0.00107143	0.00107143	0.00107143	0.00142857	0.00142857	0.00142857	0.00142857	0.00142857	0.00142857	0.00142857	0.00142857	0.00142857	0.00178571
NC_014844.1	Desulfovibrio aespoeensis Aspo-2	Proteobacteria		0	0	0	0	0	0	0	0	0	0.000357143	0.000357143	0.000357143	0.000357143	0.000357143	0.000357143	0.000357143	0.000357143	0.000357143	0.000714286	0.000714286	0.000714286	0.000714286	0.000714286	0.000714286	0.000714286	0.000714286	0.000714286	0.00107143	0.00107143	0.00107143	0.00107143	0.00107143	0.00107143	0.00107143	0.00107143	0.00107143	0.00142857	0.00142857	0.00142857	0.00142857	0.00142857	0.00142857	0.00142857	0.00142857	0.00142857	0.00178571
NC_016629.1	Desulfovibrio africanus str. Walvis Bay	Proteobacteria		0	0	0	0	0	0	0	0	0	0.000357143	0.000357143	0.000357143	0.000357143	0.000357143	0.000357143	0.000357143	0.000357143	0.000357143	0.000714286	0.000714286	0.000714286	0.000714286	0.000714286	0.000714286	0.000714286	0.000714286	0.000714286	0.00107143	0.00107143	0.00107143	0.00107143	0.00107143	0.00107143	0.00107143	0.00107143	0.00107143	0.00142857	0.00142857	0.00142857	0.00142857	0.00142857	0.00142857	0.00142857	0.00142857	0.00142857	0.00178571
NC_007519.1	Desulfovibrio alaskensis G20	Proteobacteria		0	0	0	0	0	0	0	0	0	0.000357143	0.000357143	0.000357143	0.000357143	0.000357143	0.000357143	0.000357143	0.000357143	0.000357143	0.000714286	0.000714286	0.000714286	0.000714286	0.000714286	0.000714286	0.000714286	0.000714286	0.000714286	0.00107143	0.00107143	0.00107143	0.00107143	0.00107143	0.00107143	0.00107143	0.00107143	0.00107143	0.00142857	0.00142857	0.00142857	0.00142857	0.00142857	0.00142857	0.00142857	0.00142857	0.00142857	0.00178571
NC_016803.1	Desulfovibrio desulfuricans ND132	Proteobacteria		0	0	0	0	0	0	0	0	0	0.000357143	0.000357143	0.000357143	0.000357143	0.000357143	0.000357143	0.000357143	0.000357143	0.000357143	0.000714286	0.000714286	0.000714286	0.000714286	0.000714286	0.000714286	0.000714286	0.000714286	0.000714286	0.00107143	0.00107143	0.00107143	0.00107143	0.00107143	0.00107143	0.00107143	0.00107143	0.00107143	0.00142857	0.00142857	0.00142857	0.00142857	0.00142857	0.00142857	0.00142857	0.00142857	0.00142857	0.00178571
NC_012796.1	Desulfovibrio magneticus RS-1	Proteobacteria		0	0	0	0	0	0	0	0	0	0.000357143	0.000357143	0.000357143	0.000357143	0.000357143	0.000357143	0.000357143	0.000357143	0.000357143	0.000714286	0.000714286	0.000714286	0.000714286	0.000714286	0.000714286	0.000714286	0.000714286	0.000714286	0.00107143	0.00107143	0.00107143	0.00107143	0.00107143	0.00107143	0.00107143	0.00107143	0.00107143	0.00142857	0.00142857	0.00142857	0.00142857	0.00142857	0.00142857	0.00142857	0.00142857	0.00142857	0.00178571
NC_012881.1	Desulfovibrio salexigens DSM 2638	Proteobacteria		0	0	0	0	0	0	0	0	0	0.000357143	0.000357143	0.000357143	0.000357143	0.000357143	0.000357143	0.000357143	0.000357143	0.000357143	0.000714286	0.000714286	0.000714286	0.000714286	0.000714286	0.000714286	0.000714286	0.000714286	0.000714286	0.00107143	0.00107143	0.00107143	0.00107143	0.00107143	0.00107143	0.00107143	0.00107143	0.00107143	0.00142857	0.00142857	0.00142857	0.00142857	0.00142857	0.00142857	0.00142857	0.00142857	0.00142857	0.00178571
NC_008751.1	Desulfovibrio vulgaris DP4	Proteobacteria		0	0	0	0	0	0	0	0	0	0.000357143	0.000357143	0.000357143	0.000357143	0.000357143	0.000357143	0.000357143	0.000357143	0.000357143	0.000714286	0.000714286	0.000714286	0.000714286	0.000714286	0.000714286	0.000714286	0.000714286	0.000714286	0.00107143	0.00107143	0.00107143	0.00107143	0.00107143	0.00107143	0.00107143	0.00107143	0.00107143	0.00142857	0.00142857	0.00142857	0.00142857	0.00142857	0.00142857	0.00142857	0.00142857	0.00142857	0.00178571
NC_014216.1	Desulfurivibrio alkaliphilus AHT2	Proteobacteria		0	0	0	0	0	0	0	0	0	0.000357143	0.000357143	0.000357143	0.000357143	0.000357143	0.000357143	0.000357143	0.000357143	0.000357143	0.000714286	0.000714286	0.000714286	0.000714286	0.000714286	0.000714286	0.000714286	0.000714286	0.000714286	0.00107143	0.00107143	0.00107143	0.00107143	0.00107143	0.00107143	0.00107143	0.00107143	0.00107143	0.00142857	0.00142857	0.00142857	0.00142857	0.00142857	0.00142857	0.00142857	0.00142857	0.00142857	0.00178571
NC_014500.1	Dickeya dadantii 3937	Proteobacteria		0	0	0	0	0	0	0	0	0	0.000357143	0.000357143	0.000357143	0.000357143	0.000357143	0.000357143	0.000357143	0.000357143	0.000357143	0.000714286	0.000714286	0.000714286	0.000714286	0.000714286	0.000714286	0.000714286	0.000714286	0.000714286	0.00107143	0.00107143	0.00107143	0.00107143	0.00107143	0.00107143	0.00107143	0.00107143	0.00107143	0.00142857	0.00142857	0.00142857	0.00142857	0.00142857	0.00142857	0.00142857	0.00142857	0.00142857	0.00178571
NC_012912.1	Dickeya zeae Ech1591	Proteobacteria		0	0	0	0	0	0	0	0	0	0.000357143	0.000357143	0.000357143	0.000357143	0.000357143	0.000357143	0.000357143	0.000357143	0.000357143	0.000714286	0.000714286	0.000714286	0.000714286	0.000714286	0.000714286	0.000714286	0.000714286	0.000714286	0.00107143	0.00107143	0.00107143	0.00107143	0.00107143	0.00107143	0.00107143	0.00107143	0.00107143	0.00142857	0.00142857	0.00142857	0.00142857	0.00142857	0.00142857	0.00142857	0.00142857	0.00142857	0.00178571
NC_009952.1	Dinoroseobacter shibae DFL 12	Proteobacteria		0	0	0	0	0	0	0	0	0	0.000357143	0.000357143	0.000357143	0.000357143	0.000357143	0.000357143	0.000357143	0.000357143	0.000357143	0.000714286	0.000714286	0.000714286	0.000714286	0.000714286	0.000714286	0.000714286	0.000714286	0.000714286	0.00107143	0.00107143	0.00107143	0.00107143	0.00107143	0.00107143	0.00107143	0.00107143	0.00107143	0.00142857	0.00142857	0.00142857	0.00142857	0.00142857	0.00142857	0.00142857	0.00142857	0.00142857	0.00178571
NC_012779.1	Edwardsiella ictaluri 93-146	Proteobacteria		0	0	0	0	0	0	0	0	0	0.000357143	0.000357143	0.000357143	0.000357143	0.000357143	0.000357143	0.000357143	0.000357143	0.000357143	0.000714286	0.000714286	0.000714286	0.000714286	0.000714286	0.000714286	0.000714286	0.000714286	0.000714286	0.00107143	0.00107143	0.00107143	0.00107143	0.00107143	0.00107143	0.00107143	0.00107143	0.00107143	0.00142857	0.00142857	0.00142857	0.00142857	0.00142857	0.00142857	0.00142857	0.00142857	0.00142857	0.00178571
NC_013508.1	Edwardsiella tarda EIB202	Proteobacteria		0	0	0	0	0	0	0	0	0	0.000357143	0.000357143	0.000357143	0.000357143	0.000357143	0.000357143	0.000357143	0.000357143	0.000357143	0.000714286	0.000714286	0.000714286	0.000714286	0.000714286	0.000714286	0.000714286	0.000714286	0.000714286	0.00107143	0.00107143	0.00107143	0.00107143	0.00107143	0.00107143	0.00107143	0.00107143	0.00107143	0.00142857	0.00142857	0.00142857	0.00142857	0.00142857	0.00142857	0.00142857	0.00142857	0.00142857	0.00178571
NC_015663.1	Enterobacter aerogenes KCTC 2190	Proteobacteria		0	0	0	0	0	0	0	0	0	0.000357143	0.000357143	0.000357143	0.000357143	0.000357143	0.000357143	0.000357143	0.000357143	0.000357143	0.000714286	0.000714286	0.000714286	0.000714286	0.000714286	0.000714286	0.000714286	0.000714286	0.000714286	0.00107143	0.00107143	0.00107143	0.00107143	0.00107143	0.00107143	0.00107143	0.00107143	0.00107143	0.00142857	0.00142857	0.00142857	0.00142857	0.00142857	0.00142857	0.00142857	0.00142857	0.00142857	0.00178571
NC_015968.1	Enterobacter asburiae LF7a	Proteobacteria		0	0	0	0	0	0	0	0	0	0.000357143	0.000357143	0.000357143	0.000357143	0.000357143	0.000357143	0.000357143	0.000357143	0.000357143	0.000714286	0.000714286	0.000714286	0.000714286	0.000714286	0.000714286	0.000714286	0.000714286	0.000714286	0.00107143	0.00107143	0.00107143	0.00107143	0.00107143	0.00107143	0.00107143	0.00107143	0.00107143	0.00142857	0.00142857	0.00142857	0.00142857	0.00142857	0.00142857	0.00142857	0.00142857	0.00142857	0.00178571
NC_016514.1	Enterobacter cloacae EcWSU1	Proteobacteria		0	0	0	0	0	0	0	0	0	0.000357143	0.000357143	0.000357143	0.000357143	0.000357143	0.000357143	0.000357143	0.000357143	0.000357143	0.000714286	0.000714286	0.000714286	0.000714286	0.000714286	0.000714286	0.000714286	0.000714286	0.000714286	0.00107143	0.00107143	0.00107143	0.00107143	0.00107143	0.00107143	0.00107143	0.00107143	0.00107143	0.00142857	0.00142857	0.00142857	0.00142857	0.00142857	0.00142857	0.00142857	0.00142857	0.00142857	0.00178571
NC_013971.1	Erwinia amylovora ATCC 49946	Proteobacteria		0	0	0	0	0	0	0	0	0	0.000357143	0.000357143	0.000357143	0.000357143	0.000357143	0.000357143	0.000357143	0.000357143	0.000357143	0.000714286	0.000714286	0.000714286	0.000714286	0.000714286	0.000714286	0.000714286	0.000714286	0.000714286	0.00107143	0.00107143	0.00107143	0.00107143	0.00107143	0.00107143	0.00107143	0.00107143	0.00107143	0.00142857	0.00142857	0.00142857	0.00142857	0.00142857	0.00142857	0.00142857	0.00142857	0.00142857	0.00178571
NC_014306.1	Erwinia billingiae Eb661	Proteobacteria		0	0	0	0	0	0	0	0	0	0.000357143	0.000357143	0.000357143	0.000357143	0.000357143	0.000357143	0.000357143	0.000357143	0.000357143	0.000714286	0.000714286	0.000714286	0.000714286	0.000714286	0.000714286	0.000714286	0.000714286	0.000714286	0.00107143	0.00107143	0.00107143	0.00107143	0.00107143	0.00107143	0.00107143	0.00107143	0.00107143	0.00142857	0.00142857	0.00142857	0.00142857	0.00142857	0.00142857	0.00142857	0.00142857	0.00142857	0.00178571
NC_012214.1	Erwinia pyrifoliae Ep1/96	Proteobacteria		0	0	0	0	0	0	0	0	0	0.000357143	0.000357143	0.000357143	0.000357143	0.000357143	0.000357143	0.000357143	0.000357143	0.000357143	0.000714286	0.000714286	0.000714286	0.000714286	0.000714286	0.000714286	0.000714286	0.000714286	0.000714286	0.00107143	0.00107143	0.00107143	0.00107143	0.00107143	0.00107143	0.00107143	0.00107143	0.00107143	0.00142857	0.00142857	0.00142857	0.00142857	0.00142857	0.00142857	0.00142857	0.00142857	0.00142857	0.00178571
NC_010694.1	Erwinia tasmaniensis Et1/99	Proteobacteria		0	0	0	0	0	0	0	0	0	0.000357143	0.000357143	0.000357143	0.000357143	0.000357143	0.000357143	0.000357143	0.000357143	0.000357143	0.000714286	0.000714286	0.000714286	0.000714286	0.000714286	0.000714286	0.000714286	0.000714286	0.000714286	0.00107143	0.00107143	0.00107143	0.00107143	0.00107143	0.00107143	0.00107143	0.00107143	0.00107143	0.00142857	0.00142857	0.00142857	0.00142857	0.00142857	0.00142857	0.00142857	0.00142857	0.00142857	0.00178571
NC_007722.1	Erythrobacter litoralis HTCC2594	Proteobacteria		0	0	0	0	0	0	0	0	0	0.000357143	0.000357143	0.000357143	0.000357143	0.000357143	0.000357143	0.000357143	0.000357143	0.000357143	0.000714286	0.000714286	0.000714286	0.000714286	0.000714286	0.000714286	0.000714286	0.000714286	0.000714286	0.00107143	0.00107143	0.00107143	0.00107143	0.00107143	0.00107143	0.00107143	0.00107143	0.00107143	0.00142857	0.00142857	0.00142857	0.00142857	0.00142857	0.00142857	0.00142857	0.00142857	0.00142857	0.00178571
NC_008253.1	Escherichia coli 536	Proteobacteria		0	0	0	0	0	0	0	0	0	0.000357143	0.000357143	0.000357143	0.000357143	0.000357143	0.000357143	0.000357143	0.000357143	0.000357143	0.000714286	0.000714286	0.000714286	0.000714286	0.000714286	0.000714286	0.000714286	0.000714286	0.000714286	0.00107143	0.00107143	0.00107143	0.00107143	0.00107143	0.00107143	0.00107143	0.00107143	0.00107143	0.00142857	0.00142857	0.00142857	0.00142857	0.00142857	0.00142857	0.00142857	0.00142857	0.00142857	0.00178571
NC_011740.1	Escherichia fergusonii ATCC 35469	Proteobacteria		0	0	0	0	0	0	0	0	0	0.000357143	0.000357143	0.000357143	0.000357143	0.000357143	0.000357143	0.000357143	0.000357143	0.000357143	0.000714286	0.000714286	0.000714286	0.000714286	0.000714286	0.000714286	0.000714286	0.000714286	0.000714286	0.00107143	0.00107143	0.00107143	0.00107143	0.00107143	0.00107143	0.00107143	0.00107143	0.00107143	0.00142857	0.00142857	0.00142857	0.00142857	0.00142857	0.00142857	0.00142857	0.00142857	0.00142857	0.00178571
NC_014541.1	Ferrimonas balearica DSM 9799	Proteobacteria		0	0	0	0	0	0	0	0	0	0.000357143	0.000357143	0.000357143	0.000357143	0.000357143	0.000357143	0.000357143	0.000357143	0.000357143	0.000714286	0.000714286	0.000714286	0.000714286	0.000714286	0.000714286	0.000714286	0.000714286	0.000714286	0.00107143	0.00107143	0.00107143	0.00107143	0.00107143	0.00107143	0.00107143	0.00107143	0.00107143	0.00142857	0.00142857	0.00142857	0.00142857	0.00142857	0.00142857	0.00142857	0.00142857	0.00142857	0.00178571
NC_010336.1	Francisella philomiragia subsp. philomiragia ATCC 25017	Proteobacteria		0	0	0	0	0	0	0	0	0	0.000357143	0.000357143	0.000357143	0.000357143	0.000357143	0.000357143	0.000357143	0.000357143	0.000357143	0.000714286	0.000714286	0.000714286	0.000714286	0.000714286	0.000714286	0.000714286	0.000714286	0.000714286	0.00107143	0.00107143	0.00107143	0.00107143	0.00107143	0.00107143	0.00107143	0.00107143	0.00107143	0.00142857	0.00142857	0.00142857	0.00142857	0.00142857	0.00142857	0.00142857	0.00142857	0.00142857	0.00178571
NC_017033.1	Frateuria aurantia DSM 6220	Proteobacteria		0	0	0	0	0	0	0	0	0	0.000357143	0.000357143	0.000357143	0.000357143	0.000357143	0.000357143	0.000357143	0.000357143	0.000357143	0.000714286	0.000714286	0.000714286	0.000714286	0.000714286	0.000714286	0.000714286	0.000714286	0.000714286	0.00107143	0.00107143	0.00107143	0.00107143	0.00107143	0.00107143	0.00107143	0.00107143	0.00107143	0.00142857	0.00142857	0.00142857	0.00142857	0.00142857	0.00142857	0.00142857	0.00142857	0.00142857	0.00178571
NC_015460.1	Gallibacterium anatis UMN179	Proteobacteria		0	0	0	0	0	0	0	0	0	0.000357143	0.000357143	0.000357143	0.000357143	0.000357143	0.000357143	0.000357143	0.000357143	0.000357143	0.000714286	0.000714286	0.000714286	0.000714286	0.000714286	0.000714286	0.000714286	0.000714286	0.000714286	0.00107143	0.00107143	0.00107143	0.00107143	0.00107143	0.00107143	0.00107143	0.00107143	0.00107143	0.00142857	0.00142857	0.00142857	0.00142857	0.00142857	0.00142857	0.00142857	0.00142857	0.00142857	0.00178571
NC_014394.1	Gallionella capsiferriformans ES-2	Proteobacteria		0	0	0	0	0	0	0	0	0	0.000357143	0.000357143	0.000357143	0.000357143	0.000357143	0.000357143	0.000357143	0.000357143	0.000357143	0.000714286	0.000714286	0.000714286	0.000714286	0.000714286	0.000714286	0.000714286	0.000714286	0.000714286	0.00107143	0.00107143	0.00107143	0.00107143	0.00107143	0.00107143	0.00107143	0.00107143	0.00107143	0.00142857	0.00142857	0.00142857	0.00142857	0.00142857	0.00142857	0.00142857	0.00142857	0.00142857	0.00178571
NC_014366.1	gamma proteobacterium HdN1	Proteobacteria		0	0	0	0	0	0	0	0	0	0.000357143	0.000357143	0.000357143	0.000357143	0.000357143	0.000357143	0.000357143	0.000357143	0.000357143	0.000714286	0.000714286	0.000714286	0.000714286	0.000714286	0.000714286	0.000714286	0.000714286	0.000714286	0.00107143	0.00107143	0.00107143	0.00107143	0.00107143	0.00107143	0.00107143	0.00107143	0.00107143	0.00142857	0.00142857	0.00142857	0.00142857	0.00142857	0.00142857	0.00142857	0.00142857	0.00142857	0.00178571
NC_011146.1	Geobacter bemidjiensis Bem	Proteobacteria		0	0	0	0	0	0	0	0	0	0.000357143	0.000357143	0.000357143	0.000357143	0.000357143	0.000357143	0.000357143	0.000357143	0.000357143	0.000714286	0.000714286	0.000714286	0.000714286	0.000714286	0.000714286	0.000714286	0.000714286	0.000714286	0.00107143	0.00107143	0.00107143	0.00107143	0.00107143	0.00107143	0.00107143	0.00107143	0.00107143	0.00142857	0.00142857	0.00142857	0.00142857	0.00142857	0.00142857	0.00142857	0.00142857	0.00142857	0.00178571
NC_010814.1	Geobacter lovleyi SZ	Proteobacteria		0	0	0	0	0	0	0	0	0	0.000357143	0.000357143	0.000357143	0.000357143	0.000357143	0.000357143	0.000357143	0.000357143	0.000357143	0.000714286	0.000714286	0.000714286	0.000714286	0.000714286	0.000714286	0.000714286	0.000714286	0.000714286	0.00107143	0.00107143	0.00107143	0.00107143	0.00107143	0.00107143	0.00107143	0.00107143	0.00107143	0.00142857	0.00142857	0.00142857	0.00142857	0.00142857	0.00142857	0.00142857	0.00142857	0.00142857	0.00178571
NC_007517.1	Geobacter metallireducens GS-15	Proteobacteria		0	0	0	0	0	0	0	0	0	0.000357143	0.000357143	0.000357143	0.000357143	0.000357143	0.000357143	0.000357143	0.000357143	0.000357143	0.000714286	0.000714286	0.000714286	0.000714286	0.000714286	0.000714286	0.000714286	0.000714286	0.000714286	0.00107143	0.00107143	0.00107143	0.00107143	0.00107143	0.00107143	0.00107143	0.00107143	0.00107143	0.00142857	0.00142857	0.00142857	0.00142857	0.00142857	0.00142857	0.00142857	0.00142857	0.00142857	0.00178571
NC_002939.4	Geobacter sulfurreducens PCA	Proteobacteria		0	0	0	0	0	0	0	0	0	0.000357143	0.000357143	0.000357143	0.000357143	0.000357143	0.000357143	0.000357143	0.000357143	0.000357143	0.000714286	0.000714286	0.000714286	0.000714286	0.000714286	0.000714286	0.000714286	0.000714286	0.000714286	0.00107143	0.00107143	0.00107143	0.00107143	0.00107143	0.00107143	0.00107143	0.00107143	0.00107143	0.00142857	0.00142857	0.00142857	0.00142857	0.00142857	0.00142857	0.00142857	0.00142857	0.00142857	0.00178571
NC_009483.1	Geobacter uraniireducens Rf4	Proteobacteria		0	0	0	0	0	0	0	0	0	0.000357143	0.000357143	0.000357143	0.000357143	0.000357143	0.000357143	0.000357143	0.000357143	0.000357143	0.000714286	0.000714286	0.000714286	0.000714286	0.000714286	0.000714286	0.000714286	0.000714286	0.000714286	0.00107143	0.00107143	0.00107143	0.00107143	0.00107143	0.00107143	0.00107143	0.00107143	0.00107143	0.00142857	0.00142857	0.00142857	0.00142857	0.00142857	0.00142857	0.00142857	0.00142857	0.00142857	0.00178571
NC_016041.1	Glaciecola nitratireducens FR1064	Proteobacteria		0	0	0	0	0	0	0	0	0	0.000357143	0.000357143	0.000357143	0.000357143	0.000357143	0.000357143	0.000357143	0.000357143	0.000357143	0.000714286	0.000714286	0.000714286	0.000714286	0.000714286	0.000714286	0.000714286	0.000714286	0.000714286	0.00107143	0.00107143	0.00107143	0.00107143	0.00107143	0.00107143	0.00107143	0.00107143	0.00107143	0.00142857	0.00142857	0.00142857	0.00142857	0.00142857	0.00142857	0.00142857	0.00142857	0.00142857	0.00178571
NC_010125.1	Gluconacetobacter diazotrophicus PAl 5	Proteobacteria		0	0	0	0	0	0	0	0	0	0.000357143	0.000357143	0.000357143	0.000357143	0.000357143	0.000357143	0.000357143	0.000357143	0.000357143	0.000714286	0.000714286	0.000714286	0.000714286	0.000714286	0.000714286	0.000714286	0.000714286	0.000714286	0.00107143	0.00107143	0.00107143	0.00107143	0.00107143	0.00107143	0.00107143	0.00107143	0.00107143	0.00142857	0.00142857	0.00142857	0.00142857	0.00142857	0.00142857	0.00142857	0.00142857	0.00142857	0.00178571
NZ_CM000920.1	Gluconacetobacter hansenii ATCC 23769	Proteobacteria		0	0	0	0	0	0	0	0	0	0.000357143	0.000357143	0.000357143	0.000357143	0.000357143	0.000357143	0.000357143	0.000357143	0.000357143	0.000714286	0.000714286	0.000714286	0.000714286	0.000714286	0.000714286	0.000714286	0.000714286	0.000714286	0.00107143	0.00107143	0.00107143	0.00107143	0.00107143	0.00107143	0.00107143	0.00107143	0.00107143	0.00142857	0.00142857	0.00142857	0.00142857	0.00142857	0.00142857	0.00142857	0.00142857	0.00142857	0.00178571
NC_016027.1	Gluconacetobacter xylinus NBRC 3288	Proteobacteria		0	0	0	0	0	0	0	0	0	0.000357143	0.000357143	0.000357143	0.000357143	0.000357143	0.000357143	0.000357143	0.000357143	0.000357143	0.000714286	0.000714286	0.000714286	0.000714286	0.000714286	0.000714286	0.000714286	0.000714286	0.000714286	0.00107143	0.00107143	0.00107143	0.00107143	0.00107143	0.00107143	0.00107143	0.00107143	0.00107143	0.00142857	0.00142857	0.00142857	0.00142857	0.00142857	0.00142857	0.00142857	0.00142857	0.00142857	0.00178571
NC_006677.1	Gluconobacter oxydans 621H	Proteobacteria		0	0	0	0	0	0	0	0	0	0.000357143	0.000357143	0.000357143	0.000357143	0.000357143	0.000357143	0.000357143	0.000357143	0.000357143	0.000714286	0.000714286	0.000714286	0.000714286	0.000714286	0.000714286	0.000714286	0.000714286	0.000714286	0.00107143	0.00107143	0.00107143	0.00107143	0.00107143	0.00107143	0.00107143	0.00107143	0.00107143	0.00142857	0.00142857	0.00142857	0.00142857	0.00142857	0.00142857	0.00142857	0.00142857	0.00142857	0.00178571
NC_008343.1	Granulibacter bethesdensis CGDNIH1	Proteobacteria		0	0	0	0	0	0	0	0	0	0.000357143	0.000357143	0.000357143	0.000357143	0.000357143	0.000357143	0.000357143	0.000357143	0.000357143	0.000714286	0.000714286	0.000714286	0.000714286	0.000714286	0.000714286	0.000714286	0.000714286	0.000714286	0.00107143	0.00107143	0.00107143	0.00107143	0.00107143	0.00107143	0.00107143	0.00107143	0.00107143	0.00142857	0.00142857	0.00142857	0.00142857	0.00142857	0.00142857	0.00142857	0.00142857	0.00142857	0.00178571
NC_015964.1	Haemophilus parainfluenzae T3T1	Proteobacteria		0	0	0	0	0	0	0	0	0	0.000357143	0.000357143	0.000357143	0.000357143	0.000357143	0.000357143	0.000357143	0.000357143	0.000357143	0.000714286	0.000714286	0.000714286	0.000714286	0.000714286	0.000714286	0.000714286	0.000714286	0.000714286	0.00107143	0.00107143	0.00107143	0.00107143	0.00107143	0.00107143	0.00107143	0.00107143	0.00107143	0.00142857	0.00142857	0.00142857	0.00142857	0.00142857	0.00142857	0.00142857	0.00142857	0.00142857	0.00178571
NC_011852.1	Haemophilus parasuis SH0165	Proteobacteria		0	0	0	0	0	0	0	0	0	0.000357143	0.000357143	0.000357143	0.000357143	0.000357143	0.000357143	0.000357143	0.000357143	0.000357143	0.000714286	0.000714286	0.000714286	0.000714286	0.000714286	0.000714286	0.000714286	0.000714286	0.000714286	0.00107143	0.00107143	0.00107143	0.00107143	0.00107143	0.00107143	0.00107143	0.00107143	0.00107143	0.00142857	0.00142857	0.00142857	0.00142857	0.00142857	0.00142857	0.00142857	0.00142857	0.00142857	0.00178571
NC_008309.1	Haemophilus somnus 129PT	Proteobacteria		0	0	0	0	0	0	0	0	0	0.000357143	0.000357143	0.000357143	0.000357143	0.000357143	0.000357143	0.000357143	0.000357143	0.000357143	0.000714286	0.000714286	0.000714286	0.000714286	0.000714286	0.000714286	0.000714286	0.000714286	0.000714286	0.00107143	0.00107143	0.00107143	0.00107143	0.00107143	0.00107143	0.00107143	0.00107143	0.00107143	0.00142857	0.00142857	0.00142857	0.00142857	0.00142857	0.00142857	0.00142857	0.00142857	0.00142857	0.00178571
NC_014532.1	Halomonas elongata DSM 2581	Proteobacteria		0	0	0	0	0	0	0	0	0	0.000357143	0.000357143	0.000357143	0.000357143	0.000357143	0.000357143	0.000357143	0.000357143	0.000357143	0.000714286	0.000714286	0.000714286	0.000714286	0.000714286	0.000714286	0.000714286	0.000714286	0.000714286	0.00107143	0.00107143	0.00107143	0.00107143	0.00107143	0.00107143	0.00107143	0.00107143	0.00107143	0.00142857	0.00142857	0.00142857	0.00142857	0.00142857	0.00142857	0.00142857	0.00142857	0.00142857	0.00178571
NC_008789.1	Halorhodospira halophila SL1	Proteobacteria		0	0	0	0	0	0	0	0	0	0.000357143	0.000357143	0.000357143	0.000357143	0.000357143	0.000357143	0.000357143	0.000357143	0.000357143	0.000714286	0.000714286	0.000714286	0.000714286	0.000714286	0.000714286	0.000714286	0.000714286	0.000714286	0.00107143	0.00107143	0.00107143	0.00107143	0.00107143	0.00107143	0.00107143	0.00107143	0.00107143	0.00142857	0.00142857	0.00142857	0.00142857	0.00142857	0.00142857	0.00142857	0.00142857	0.00142857	0.00178571
NC_013422.1	Halothiobacillus neapolitanus c2	Proteobacteria		0	0	0	0	0	0	0	0	0	0.000357143	0.000357143	0.000357143	0.000357143	0.000357143	0.000357143	0.000357143	0.000357143	0.000357143	0.000714286	0.000714286	0.000714286	0.000714286	0.000714286	0.000714286	0.000714286	0.000714286	0.000714286	0.00107143	0.00107143	0.00107143	0.00107143	0.00107143	0.00107143	0.00107143	0.00107143	0.00107143	0.00142857	0.00142857	0.00142857	0.00142857	0.00142857	0.00142857	0.00142857	0.00142857	0.00142857	0.00178571
NC_014323.1	Herbaspirillum seropedicae SmR1	Proteobacteria		0	0	0	0	0	0	0	0	0	0.000357143	0.000357143	0.000357143	0.000357143	0.000357143	0.000357143	0.000357143	0.000357143	0.000357143	0.000714286	0.000714286	0.000714286	0.000714286	0.000714286	0.000714286	0.000714286	0.000714286	0.000714286	0.00107143	0.00107143	0.00107143	0.00107143	0.00107143	0.00107143	0.00107143	0.00107143	0.00107143	0.00142857	0.00142857	0.00142857	0.00142857	0.00142857	0.00142857	0.00142857	0.00142857	0.00142857	0.00178571
NC_009138.1	Herminiimonas arsenicoxydans	Proteobacteria		0	0	0	0	0	0	0	0	0	0.000357143	0.000357143	0.000357143	0.000357143	0.000357143	0.000357143	0.000357143	0.000357143	0.000357143	0.000714286	0.000714286	0.000714286	0.000714286	0.000714286	0.000714286	0.000714286	0.000714286	0.000714286	0.00107143	0.00107143	0.00107143	0.00107143	0.00107143	0.00107143	0.00107143	0.00107143	0.00107143	0.00142857	0.00142857	0.00142857	0.00142857	0.00142857	0.00142857	0.00142857	0.00142857	0.00142857	0.00178571
NC_012982.1	Hirschia baltica ATCC 49814	Proteobacteria		0	0	0	0	0	0	0	0	0	0.000357143	0.000357143	0.000357143	0.000357143	0.000357143	0.000357143	0.000357143	0.000357143	0.000357143	0.000714286	0.000714286	0.000714286	0.000714286	0.000714286	0.000714286	0.000714286	0.000714286	0.000714286	0.00107143	0.00107143	0.00107143	0.00107143	0.00107143	0.00107143	0.00107143	0.00107143	0.00107143	0.00142857	0.00142857	0.00142857	0.00142857	0.00142857	0.00142857	0.00142857	0.00142857	0.00142857	0.00178571
NC_014313.1	Hyphomicrobium denitrificans ATCC 51888	Proteobacteria		0	0	0	0	0	0	0	0	0	0.000357143	0.000357143	0.000357143	0.000357143	0.000357143	0.000357143	0.000357143	0.000357143	0.000357143	0.000714286	0.000714286	0.000714286	0.000714286	0.000714286	0.000714286	0.000714286	0.000714286	0.000714286	0.00107143	0.00107143	0.00107143	0.00107143	0.00107143	0.00107143	0.00107143	0.00107143	0.00107143	0.00142857	0.00142857	0.00142857	0.00142857	0.00142857	0.00142857	0.00142857	0.00142857	0.00142857	0.00178571
NC_008358.1	Hyphomonas neptunium ATCC 15444	Proteobacteria		0	0	0	0	0	0	0	0	0	0.000357143	0.000357143	0.000357143	0.000357143	0.000357143	0.000357143	0.000357143	0.000357143	0.000357143	0.000714286	0.000714286	0.000714286	0.000714286	0.000714286	0.000714286	0.000714286	0.000714286	0.000714286	0.00107143	0.00107143	0.00107143	0.00107143	0.00107143	0.00107143	0.00107143	0.00107143	0.00107143	0.00142857	0.00142857	0.00142857	0.00142857	0.00142857	0.00142857	0.00142857	0.00142857	0.00142857	0.00178571
NC_006512.1	Idiomarina loihiensis L2TR	Proteobacteria		0	0	0	0	0	0	0	0	0	0.000357143	0.000357143	0.000357143	0.000357143	0.000357143	0.000357143	0.000357143	0.000357143	0.000357143	0.000714286	0.000714286	0.000714286	0.000714286	0.000714286	0.000714286	0.000714286	0.000714286	0.000714286	0.00107143	0.00107143	0.00107143	0.00107143	0.00107143	0.00107143	0.00107143	0.00107143	0.00107143	0.00142857	0.00142857	0.00142857	0.00142857	0.00142857	0.00142857	0.00142857	0.00142857	0.00142857	0.00178571
NC_009659.1	Janthinobacterium sp. Marseille	Proteobacteria		0	0	0	0	0	0	0	0	0	0.000357143	0.000357143	0.000357143	0.000357143	0.000357143	0.000357143	0.000357143	0.000357143	0.000357143	0.000714286	0.000714286	0.000714286	0.000714286	0.000714286	0.000714286	0.000714286	0.000714286	0.000714286	0.00107143	0.00107143	0.00107143	0.00107143	0.00107143	0.00107143	0.00107143	0.00107143	0.00107143	0.00142857	0.00142857	0.00142857	0.00142857	0.00142857	0.00142857	0.00142857	0.00142857	0.00142857	0.00178571
NC_013166.1	Kangiella koreensis DSM 16069	Proteobacteria		0	0	0	0	0	0	0	0	0	0.000357143	0.000357143	0.000357143	0.000357143	0.000357143	0.000357143	0.000357143	0.000357143	0.000357143	0.000714286	0.000714286	0.000714286	0.000714286	0.000714286	0.000714286	0.000714286	0.000714286	0.000714286	0.00107143	0.00107143	0.00107143	0.00107143	0.00107143	0.00107143	0.00107143	0.00107143	0.00107143	0.00142857	0.00142857	0.00142857	0.00142857	0.00142857	0.00142857	0.00142857	0.00142857	0.00142857	0.00178571
NC_014625.1	Ketogulonicigenium vulgare Y25	Proteobacteria		0	0	0	0	0	0	0	0	0	0.000357143	0.000357143	0.000357143	0.000357143	0.000357143	0.000357143	0.000357143	0.000357143	0.000357143	0.000714286	0.000714286	0.000714286	0.000714286	0.000714286	0.000714286	0.000714286	0.000714286	0.000714286	0.00107143	0.00107143	0.00107143	0.00107143	0.00107143	0.00107143	0.00107143	0.00107143	0.00107143	0.00142857	0.00142857	0.00142857	0.00142857	0.00142857	0.00142857	0.00142857	0.00142857	0.00142857	0.00178571
NC_016612.1	Klebsiella oxytoca KCTC 1686	Proteobacteria		0	0	0	0	0	0	0	0	0	0.000357143	0.000357143	0.000357143	0.000357143	0.000357143	0.000357143	0.000357143	0.000357143	0.000357143	0.000714286	0.000714286	0.000714286	0.000714286	0.000714286	0.000714286	0.000714286	0.000714286	0.000714286	0.00107143	0.00107143	0.00107143	0.00107143	0.00107143	0.00107143	0.00107143	0.00107143	0.00107143	0.00142857	0.00142857	0.00142857	0.00142857	0.00142857	0.00142857	0.00142857	0.00142857	0.00142857	0.00178571
NC_011283.1	Klebsiella pneumoniae 342	Proteobacteria		0	0	0	0	0	0	0	0	0	0.000357143	0.000357143	0.000357143	0.000357143	0.000357143	0.000357143	0.000357143	0.000357143	0.000357143	0.000714286	0.000714286	0.000714286	0.000714286	0.000714286	0.000714286	0.000714286	0.000714286	0.000714286	0.00107143	0.00107143	0.00107143	0.00107143	0.00107143	0.00107143	0.00107143	0.00107143	0.00107143	0.00142857	0.00142857	0.00142857	0.00142857	0.00142857	0.00142857	0.00142857	0.00142857	0.00142857	0.00178571
NC_013850.1	Klebsiella variicola At-22	Proteobacteria		0	0	0	0	0	0	0	0	0	0.000357143	0.000357143	0.000357143	0.000357143	0.000357143	0.000357143	0.000357143	0.000357143	0.000357143	0.000714286	0.000714286	0.000714286	0.000714286	0.000714286	0.000714286	0.000714286	0.000714286	0.000714286	0.00107143	0.00107143	0.00107143	0.00107143	0.00107143	0.00107143	0.00107143	0.00107143	0.00107143	0.00142857	0.00142857	0.00142857	0.00142857	0.00142857	0.00142857	0.00142857	0.00142857	0.00142857	0.00178571
NC_012559.1	Laribacter hongkongensis HLHK9	Proteobacteria		0	0	0	0	0	0	0	0	0	0.000357143	0.000357143	0.000357143	0.000357143	0.000357143	0.000357143	0.000357143	0.000357143	0.000357143	0.000714286	0.000714286	0.000714286	0.000714286	0.000714286	0.000714286	0.000714286	0.000714286	0.000714286	0.00107143	0.00107143	0.00107143	0.00107143	0.00107143	0.00107143	0.00107143	0.00107143	0.00107143	0.00142857	0.00142857	0.00142857	0.00142857	0.00142857	0.00142857	0.00142857	0.00142857	0.00142857	0.00178571
NC_013861.1	Legionella longbeachae NSW150	Proteobacteria		0	0	0	0	0	0	0	0	0	0.000357143	0.000357143	0.000357143	0.000357143	0.000357143	0.000357143	0.000357143	0.000357143	0.000357143	0.000714286	0.000714286	0.000714286	0.000714286	0.000714286	0.000714286	0.000714286	0.000714286	0.000714286	0.00107143	0.00107143	0.00107143	0.00107143	0.00107143	0.00107143	0.00107143	0.00107143	0.00107143	0.00142857	0.00142857	0.00142857	0.00142857	0.00142857	0.00142857	0.00142857	0.00142857	0.00142857	0.00178571
NC_014125.1	Legionella pneumophila 2300/99 Alcoy	Proteobacteria		0	0	0	0	0	0	0	0	0	0.000357143	0.000357143	0.000357143	0.000357143	0.000357143	0.000357143	0.000357143	0.000357143	0.000357143	0.000714286	0.000714286	0.000714286	0.000714286	0.000714286	0.000714286	0.000714286	0.000714286	0.000714286	0.00107143	0.00107143	0.00107143	0.00107143	0.00107143	0.00107143	0.00107143	0.00107143	0.00107143	0.00142857	0.00142857	0.00142857	0.00142857	0.00142857	0.00142857	0.00142857	0.00142857	0.00142857	0.00178571
NC_010524.1	Leptothrix cholodnii SP-6	Proteobacteria		0	0	0	0	0	0	0	0	0	0.000357143	0.000357143	0.000357143	0.000357143	0.000357143	0.000357143	0.000357143	0.000357143	0.000357143	0.000714286	0.000714286	0.000714286	0.000714286	0.000714286	0.000714286	0.000714286	0.000714286	0.000714286	0.00107143	0.00107143	0.00107143	0.00107143	0.00107143	0.00107143	0.00107143	0.00107143	0.00107143	0.00142857	0.00142857	0.00142857	0.00142857	0.00142857	0.00142857	0.00142857	0.00142857	0.00142857	0.00178571
NC_007626.1	Magnetospirillum magneticum AMB-1	Proteobacteria		0	0	0	0	0	0	0	0	0	0.000357143	0.000357143	0.000357143	0.000357143	0.000357143	0.000357143	0.000357143	0.000357143	0.000357143	0.000714286	0.000714286	0.000714286	0.000714286	0.000714286	0.000714286	0.000714286	0.000714286	0.000714286	0.00107143	0.00107143	0.00107143	0.00107143	0.00107143	0.00107143	0.00107143	0.00107143	0.00107143	0.00142857	0.00142857	0.00142857	0.00142857	0.00142857	0.00142857	0.00142857	0.00142857	0.00142857	0.00178571
NC_006300.1	Mannheimia succiniciproducens MBEL55E	Proteobacteria		0	0	0	0	0	0	0	0	0	0.000357143	0.000357143	0.000357143	0.000357143	0.000357143	0.000357143	0.000357143	0.000357143	0.000357143	0.000714286	0.000714286	0.000714286	0.000714286	0.000714286	0.000714286	0.000714286	0.000714286	0.000714286	0.00107143	0.00107143	0.00107143	0.00107143	0.00107143	0.00107143	0.00107143	0.00107143	0.00107143	0.00142857	0.00142857	0.00142857	0.00142857	0.00142857	0.00142857	0.00142857	0.00142857	0.00142857	0.00178571
NC_008347.1	Maricaulis maris MCS10	Proteobacteria		0	0	0	0	0	0	0	0	0	0.000357143	0.000357143	0.000357143	0.000357143	0.000357143	0.000357143	0.000357143	0.000357143	0.000357143	0.000714286	0.000714286	0.000714286	0.000714286	0.000714286	0.000714286	0.000714286	0.000714286	0.000714286	0.00107143	0.00107143	0.00107143	0.00107143	0.00107143	0.00107143	0.00107143	0.00107143	0.00107143	0.00142857	0.00142857	0.00142857	0.00142857	0.00142857	0.00142857	0.00142857	0.00142857	0.00142857	0.00178571
NC_008740.1	Marinobacter aquaeolei VT8	Proteobacteria		0	0	0	0	0	0	0	0	0	0.000357143	0.000357143	0.000357143	0.000357143	0.000357143	0.000357143	0.000357143	0.000357143	0.000357143	0.000714286	0.000714286	0.000714286	0.000714286	0.000714286	0.000714286	0.000714286	0.000714286	0.000714286	0.00107143	0.00107143	0.00107143	0.00107143	0.00107143	0.00107143	0.00107143	0.00107143	0.00107143	0.00142857	0.00142857	0.00142857	0.00142857	0.00142857	0.00142857	0.00142857	0.00142857	0.00142857	0.00178571
NC_015276.1	Marinomonas mediterranea MMB-1	Proteobacteria		0	0	0	0	0	0	0	0	0	0.000357143	0.000357143	0.000357143	0.000357143	0.000357143	0.000357143	0.000357143	0.000357143	0.000357143	0.000714286	0.000714286	0.000714286	0.000714286	0.000714286	0.000714286	0.000714286	0.000714286	0.000714286	0.00107143	0.00107143	0.00107143	0.00107143	0.00107143	0.00107143	0.00107143	0.00107143	0.00107143	0.00142857	0.00142857	0.00142857	0.00142857	0.00142857	0.00142857	0.00142857	0.00142857	0.00142857	0.00178571
NC_015559.1	Marinomonas posidonica IVIA-Po-181	Proteobacteria		0	0	0	0	0	0	0	0	0	0.000357143	0.000357143	0.000357143	0.000357143	0.000357143	0.000357143	0.000357143	0.000357143	0.000357143	0.000714286	0.000714286	0.000714286	0.000714286	0.000714286	0.000714286	0.000714286	0.000714286	0.000714286	0.00107143	0.00107143	0.00107143	0.00107143	0.00107143	0.00107143	0.00107143	0.00107143	0.00107143	0.00142857	0.00142857	0.00142857	0.00142857	0.00142857	0.00142857	0.00142857	0.00142857	0.00142857	0.00178571
NC_008825.1	Methylibium petroleiphilum PM1	Proteobacteria		0	0	0	0	0	0	0	0	0	0.000357143	0.000357143	0.000357143	0.000357143	0.000357143	0.000357143	0.000357143	0.000357143	0.000357143	0.000714286	0.000714286	0.000714286	0.000714286	0.000714286	0.000714286	0.000714286	0.000714286	0.000714286	0.00107143	0.00107143	0.00107143	0.00107143	0.00107143	0.00107143	0.00107143	0.00107143	0.00107143	0.00142857	0.00142857	0.00142857	0.00142857	0.00142857	0.00142857	0.00142857	0.00142857	0.00142857	0.00178571
NC_007947.1	Methylobacillus flagellatus KT	Proteobacteria		0	0	0	0	0	0	0	0	0	0.000357143	0.000357143	0.000357143	0.000357143	0.000357143	0.000357143	0.000357143	0.000357143	0.000357143	0.000714286	0.000714286	0.000714286	0.000714286	0.000714286	0.000714286	0.000714286	0.000714286	0.000714286	0.00107143	0.00107143	0.00107143	0.00107143	0.00107143	0.00107143	0.00107143	0.00107143	0.00107143	0.00142857	0.00142857	0.00142857	0.00142857	0.00142857	0.00142857	0.00142857	0.00142857	0.00142857	0.00178571
NC_010725.1	Methylobacterium populi BJ001	Proteobacteria		0	0	0	0	0	0	0	0	0	0.000357143	0.000357143	0.000357143	0.000357143	0.000357143	0.000357143	0.000357143	0.000357143	0.000357143	0.000714286	0.000714286	0.000714286	0.000714286	0.000714286	0.000714286	0.000714286	0.000714286	0.000714286	0.00107143	0.00107143	0.00107143	0.00107143	0.00107143	0.00107143	0.00107143	0.00107143	0.00107143	0.00142857	0.00142857	0.00142857	0.00142857	0.00142857	0.00142857	0.00142857	0.00142857	0.00142857	0.00178571
NC_011666.1	Methylocella silvestris BL2	Proteobacteria		0	0	0	0	0	0	0	0	0	0.000357143	0.000357143	0.000357143	0.000357143	0.000357143	0.000357143	0.000357143	0.000357143	0.000357143	0.000714286	0.000714286	0.000714286	0.000714286	0.000714286	0.000714286	0.000714286	0.000714286	0.000714286	0.00107143	0.00107143	0.00107143	0.00107143	0.00107143	0.00107143	0.00107143	0.00107143	0.00107143	0.00142857	0.00142857	0.00142857	0.00142857	0.00142857	0.00142857	0.00142857	0.00142857	0.00142857	0.00178571
NC_002977.6	Methylococcus capsulatus str. Bath	Proteobacteria		0	0	0	0	0	0	0	0	0	0.000357143	0.000357143	0.000357143	0.000357143	0.000357143	0.000357143	0.000357143	0.000357143	0.000357143	0.000714286	0.000714286	0.000714286	0.000714286	0.000714286	0.000714286	0.000714286	0.000714286	0.000714286	0.00107143	0.00107143	0.00107143	0.00107143	0.00107143	0.00107143	0.00107143	0.00107143	0.00107143	0.00142857	0.00142857	0.00142857	0.00142857	0.00142857	0.00142857	0.00142857	0.00142857	0.00142857	0.00178571
NC_016112.1	Methylomicrobium alcaliphilum	Proteobacteria		0	0	0	0	0	0	0	0	0	0.000357143	0.000357143	0.000357143	0.000357143	0.000357143	0.000357143	0.000357143	0.000357143	0.000357143	0.000714286	0.000714286	0.000714286	0.000714286	0.000714286	0.000714286	0.000714286	0.000714286	0.000714286	0.00107143	0.00107143	0.00107143	0.00107143	0.00107143	0.00107143	0.00107143	0.00107143	0.00107143	0.00142857	0.00142857	0.00142857	0.00142857	0.00142857	0.00142857	0.00142857	0.00142857	0.00142857	0.00178571
NC_015572.1	Methylomonas methanica MC09	Proteobacteria		0	0	0	0	0	0	0	0	0	0.000357143	0.000357143	0.000357143	0.000357143	0.000357143	0.000357143	0.000357143	0.000357143	0.000357143	0.000714286	0.000714286	0.000714286	0.000714286	0.000714286	0.000714286	0.000714286	0.000714286	0.000714286	0.00107143	0.00107143	0.00107143	0.00107143	0.00107143	0.00107143	0.00107143	0.00107143	0.00107143	0.00142857	0.00142857	0.00142857	0.00142857	0.00142857	0.00142857	0.00142857	0.00142857	0.00142857	0.00178571
NC_012968.1	Methylotenera mobilis JLW8	Proteobacteria		0	0	0	0	0	0	0	0	0	0.000357143	0.000357143	0.000357143	0.000357143	0.000357143	0.000357143	0.000357143	0.000357143	0.000357143	0.000714286	0.000714286	0.000714286	0.000714286	0.000714286	0.000714286	0.000714286	0.000714286	0.000714286	0.00107143	0.00107143	0.00107143	0.00107143	0.00107143	0.00107143	0.00107143	0.00107143	0.00107143	0.00142857	0.00142857	0.00142857	0.00142857	0.00142857	0.00142857	0.00142857	0.00142857	0.00142857	0.00178571
NC_014207.1	Methylotenera versatilis 301	Proteobacteria		0	0	0	0	0	0	0	0	0	0.000357143	0.000357143	0.000357143	0.000357143	0.000357143	0.000357143	0.000357143	0.000357143	0.000357143	0.000714286	0.000714286	0.000714286	0.000714286	0.000714286	0.000714286	0.000714286	0.000714286	0.000714286	0.00107143	0.00107143	0.00107143	0.00107143	0.00107143	0.00107143	0.00107143	0.00107143	0.00107143	0.00142857	0.00142857	0.00142857	0.00142857	0.00142857	0.00142857	0.00142857	0.00142857	0.00142857	0.00178571
NC_012969.1	Methylovorus glucosetrophus SIP3-4	Proteobacteria		0	0	0	0	0	0	0	0	0	0.000357143	0.000357143	0.000357143	0.000357143	0.000357143	0.000357143	0.000357143	0.000357143	0.000357143	0.000714286	0.000714286	0.000714286	0.000714286	0.000714286	0.000714286	0.000714286	0.000714286	0.000714286	0.00107143	0.00107143	0.00107143	0.00107143	0.00107143	0.00107143	0.00107143	0.00107143	0.00107143	0.00142857	0.00142857	0.00142857	0.00142857	0.00142857	0.00142857	0.00142857	0.00142857	0.00142857	0.00178571
NC_016026.1	Micavibrio aeruginosavorus ARL-13	Proteobacteria		0	0	0	0	0	0	0	0	0	0.000357143	0.000357143	0.000357143	0.000357143	0.000357143	0.000357143	0.000357143	0.000357143	0.000357143	0.000714286	0.000714286	0.000714286	0.000714286	0.000714286	0.000714286	0.000714286	0.000714286	0.000714286	0.00107143	0.00107143	0.00107143	0.00107143	0.00107143	0.00107143	0.00107143	0.00107143	0.00107143	0.00142857	0.00142857	0.00142857	0.00142857	0.00142857	0.00142857	0.00142857	0.00142857	0.00142857	0.00178571
NC_002946.2	Neisseria gonorrhoeae FA 1090	Proteobacteria		0	0	0	0	0	0	0	0	0	0.000357143	0.000357143	0.000357143	0.000357143	0.000357143	0.000357143	0.000357143	0.000357143	0.000357143	0.000714286	0.000714286	0.000714286	0.000714286	0.000714286	0.000714286	0.000714286	0.000714286	0.000714286	0.00107143	0.00107143	0.00107143	0.00107143	0.00107143	0.00107143	0.00107143	0.00107143	0.00107143	0.00142857	0.00142857	0.00142857	0.00142857	0.00142857	0.00142857	0.00142857	0.00142857	0.00142857	0.00178571
NC_014752.1	Neisseria lactamica 020-06	Proteobacteria		0	0	0	0	0	0	0	0	0	0.000357143	0.000357143	0.000357143	0.000357143	0.000357143	0.000357143	0.000357143	0.000357143	0.000357143	0.000714286	0.000714286	0.000714286	0.000714286	0.000714286	0.000714286	0.000714286	0.000714286	0.000714286	0.00107143	0.00107143	0.00107143	0.00107143	0.00107143	0.00107143	0.00107143	0.00107143	0.00107143	0.00142857	0.00142857	0.00142857	0.00142857	0.00142857	0.00142857	0.00142857	0.00142857	0.00142857	0.00178571
NC_010120.1	Neisseria meningitidis 053442	Proteobacteria		0	0	0	0	0	0	0	0	0	0.000357143	0.000357143	0.000357143	0.000357143	0.000357143	0.000357143	0.000357143	0.000357143	0.000357143	0.000714286	0.000714286	0.000714286	0.000714286	0.000714286	0.000714286	0.000714286	0.000714286	0.000714286	0.00107143	0.00107143	0.00107143	0.00107143	0.00107143	0.00107143	0.00107143	0.00107143	0.00107143	0.00142857	0.00142857	0.00142857	0.00142857	0.00142857	0.00142857	0.00142857	0.00142857	0.00142857	0.00178571
NC_014935.1	Nitratifractor salsuginis DSM 16511	Proteobacteria		0	0	0	0	0	0	0	0	0	0.000357143	0.000357143	0.000357143	0.000357143	0.000357143	0.000357143	0.000357143	0.000357143	0.000357143	0.000714286	0.000714286	0.000714286	0.000714286	0.000714286	0.000714286	0.000714286	0.000714286	0.000714286	0.00107143	0.00107143	0.00107143	0.00107143	0.00107143	0.00107143	0.00107143	0.00107143	0.00107143	0.00142857	0.00142857	0.00142857	0.00142857	0.00142857	0.00142857	0.00142857	0.00142857	0.00142857	0.00178571
NC_007964.1	Nitrobacter hamburgensis X14	Proteobacteria		0	0	0	0	0	0	0	0	0	0.000357143	0.000357143	0.000357143	0.000357143	0.000357143	0.000357143	0.000357143	0.000357143	0.000357143	0.000714286	0.000714286	0.000714286	0.000714286	0.000714286	0.000714286	0.000714286	0.000714286	0.000714286	0.00107143	0.00107143	0.00107143	0.00107143	0.00107143	0.00107143	0.00107143	0.00107143	0.00107143	0.00142857	0.00142857	0.00142857	0.00142857	0.00142857	0.00142857	0.00142857	0.00142857	0.00142857	0.00178571
NC_007406.1	Nitrobacter winogradskyi Nb-255	Proteobacteria		0	0	0	0	0	0	0	0	0	0.000357143	0.000357143	0.000357143	0.000357143	0.000357143	0.000357143	0.000357143	0.000357143	0.000357143	0.000714286	0.000714286	0.000714286	0.000714286	0.000714286	0.000714286	0.000714286	0.000714286	0.000714286	0.00107143	0.00107143	0.00107143	0.00107143	0.00107143	0.00107143	0.00107143	0.00107143	0.00107143	0.00142857	0.00142857	0.00142857	0.00142857	0.00142857	0.00142857	0.00142857	0.00142857	0.00142857	0.00178571
NC_013960.1	Nitrosococcus halophilus Nc4	Proteobacteria		0	0	0	0	0	0	0	0	0	0.000357143	0.000357143	0.000357143	0.000357143	0.000357143	0.000357143	0.000357143	0.000357143	0.000357143	0.000714286	0.000714286	0.000714286	0.000714286	0.000714286	0.000714286	0.000714286	0.000714286	0.000714286	0.00107143	0.00107143	0.00107143	0.00107143	0.00107143	0.00107143	0.00107143	0.00107143	0.00107143	0.00142857	0.00142857	0.00142857	0.00142857	0.00142857	0.00142857	0.00142857	0.00142857	0.00142857	0.00178571
NC_007484.1	Nitrosococcus oceani ATCC 19707	Proteobacteria		0	0	0	0	0	0	0	0	0	0.000357143	0.000357143	0.000357143	0.000357143	0.000357143	0.000357143	0.000357143	0.000357143	0.000357143	0.000714286	0.000714286	0.000714286	0.000714286	0.000714286	0.000714286	0.000714286	0.000714286	0.000714286	0.00107143	0.00107143	0.00107143	0.00107143	0.00107143	0.00107143	0.00107143	0.00107143	0.00107143	0.00142857	0.00142857	0.00142857	0.00142857	0.00142857	0.00142857	0.00142857	0.00142857	0.00142857	0.00178571
NC_014315.1	Nitrosococcus watsonii C-113	Proteobacteria		0	0	0	0	0	0	0	0	0	0.000357143	0.000357143	0.000357143	0.000357143	0.000357143	0.000357143	0.000357143	0.000357143	0.000357143	0.000714286	0.000714286	0.000714286	0.000714286	0.000714286	0.000714286	0.000714286	0.000714286	0.000714286	0.00107143	0.00107143	0.00107143	0.00107143	0.00107143	0.00107143	0.00107143	0.00107143	0.00107143	0.00142857	0.00142857	0.00142857	0.00142857	0.00142857	0.00142857	0.00142857	0.00142857	0.00142857	0.00178571
NC_004757.1	Nitrosomonas europaea ATCC 19718	Proteobacteria		0	0	0	0	0	0	0	0	0	0.000357143	0.000357143	0.000357143	0.000357143	0.000357143	0.000357143	0.000357143	0.000357143	0.000357143	0.000714286	0.000714286	0.000714286	0.000714286	0.000714286	0.000714286	0.000714286	0.000714286	0.000714286	0.00107143	0.00107143	0.00107143	0.00107143	0.00107143	0.00107143	0.00107143	0.00107143	0.00107143	0.00142857	0.00142857	0.00142857	0.00142857	0.00142857	0.00142857	0.00142857	0.00142857	0.00142857	0.00178571
NC_008344.1	Nitrosomonas eutropha C91	Proteobacteria		0	0	0	0	0	0	0	0	0	0.000357143	0.000357143	0.000357143	0.000357143	0.000357143	0.000357143	0.000357143	0.000357143	0.000357143	0.000714286	0.000714286	0.000714286	0.000714286	0.000714286	0.000714286	0.000714286	0.000714286	0.000714286	0.00107143	0.00107143	0.00107143	0.00107143	0.00107143	0.00107143	0.00107143	0.00107143	0.00107143	0.00142857	0.00142857	0.00142857	0.00142857	0.00142857	0.00142857	0.00142857	0.00142857	0.00142857	0.00178571
NC_007614.1	Nitrosospira multiformis ATCC 25196	Proteobacteria		0	0	0	0	0	0	0	0	0	0.000357143	0.000357143	0.000357143	0.000357143	0.000357143	0.000357143	0.000357143	0.000357143	0.000357143	0.000714286	0.000714286	0.000714286	0.000714286	0.000714286	0.000714286	0.000714286	0.000714286	0.000714286	0.00107143	0.00107143	0.00107143	0.00107143	0.00107143	0.00107143	0.00107143	0.00107143	0.00107143	0.00142857	0.00142857	0.00142857	0.00142857	0.00142857	0.00142857	0.00142857	0.00142857	0.00142857	0.00178571
NC_007794.1	Novosphingobium aromaticivorans DSM 12444	Proteobacteria		0	0	0	0	0	0	0	0	0	0.000357143	0.000357143	0.000357143	0.000357143	0.000357143	0.000357143	0.000357143	0.000357143	0.000357143	0.000714286	0.000714286	0.000714286	0.000714286	0.000714286	0.000714286	0.000714286	0.000714286	0.000714286	0.00107143	0.00107143	0.00107143	0.00107143	0.00107143	0.00107143	0.00107143	0.00107143	0.00107143	0.00142857	0.00142857	0.00142857	0.00142857	0.00142857	0.00142857	0.00142857	0.00142857	0.00142857	0.00178571
NC_009667.1	Ochrobactrum anthropi ATCC 49188	Proteobacteria		0	0	0	0	0	0	0	0	0	0.000178571	0.000178571	0.000178571	0.000178571	0.000178571	0.000178571	0.000178571	0.000178571	0.000178571	0.000357143	0.000357143	0.000357143	0.000357143	0.000357143	0.000357143	0.000357143	0.000357143	0.000357143	0.000535714	0.000535714	0.000535714	0.000535714	0.000535714	0.000535714	0.000535714	0.000535714	0.000535714	0.000714286	0.000714286	0.000714286	0.000714286	0.000714286	0.000714286	0.000714286	0.000714286	0.000714286	0.000892857
NC_009668.1	Ochrobactrum anthropi ATCC 49188	Proteobacteria		0	0	0	0	0	0	0	0	0	0.000178571	0.000178571	0.000178571	0.000178571	0.000178571	0.000178571	0.000178571	0.000178571	0.000178571	0.000357143	0.000357143	0.000357143	0.000357143	0.000357143	0.000357143	0.000357143	0.000357143	0.000357143	0.000535714	0.000535714	0.000535714	0.000535714	0.000535714	0.000535714	0.000535714	0.000535714	0.000535714	0.000714286	0.000714286	0.000714286	0.000714286	0.000714286	0.000714286	0.000714286	0.000714286	0.000714286	0.000892857
NC_011386.1	Oligotropha carboxidovorans OM5	Proteobacteria		0	0	0	0	0	0	0	0	0	0.000178571	0.000178571	0.000178571	0.000178571	0.000178571	0.000178571	0.000178571	0.000178571	0.000178571	0.000357143	0.000357143	0.000357143	0.000357143	0.000357143	0.000357143	0.000357143	0.000357143	0.000357143	0.000535714	0.000535714	0.000535714	0.000535714	0.000535714	0.000535714	0.000535714	0.000535714	0.000535714	0.000714286	0.000714286	0.000714286	0.000714286	0.000714286	0.000714286	0.000714286	0.000714286	0.000714286	0.000892857
NC_015684.1	Oligotropha carboxidovorans OM5	Proteobacteria		0	0	0	0	0	0	0	0	0	0.000178571	0.000178571	0.000178571	0.000178571	0.000178571	0.000178571	0.000178571	0.000178571	0.000178571	0.000357143	0.000357143	0.000357143	0.000357143	0.000357143	0.000357143	0.000357143	0.000357143	0.000357143	0.000535714	0.000535714	0.000535714	0.000535714	0.000535714	0.000535714	0.000535714	0.000535714	0.000535714	0.000714286	0.000714286	0.000714286	0.000714286	0.000714286	0.000714286	0.000714286	0.000714286	0.000714286	0.000892857
NC_009488.1	Orientia tsutsugamushi str. Boryong	Proteobacteria		0	0	0	0	0	0	0	0	0	0.000357143	0.000357143	0.000357143	0.000357143	0.000357143	0.000357143	0.000357143	0.000357143	0.000357143	0.000714286	0.000714286	0.000714286	0.000714286	0.000714286	0.000714286	0.000714286	0.000714286	0.000714286	0.00107143	0.00107143	0.00107143	0.00107143	0.00107143	0.00107143	0.00107143	0.00107143	0.00107143	0.00142857	0.00142857	0.00142857	0.00142857	0.00142857	0.00142857	0.00142857	0.00142857	0.00142857	0.00178571
NC_016816.1	Pantoea ananatis	Proteobacteria		0	0	0	0	0	0	0	0	0	0.000357143	0.000357143	0.000357143	0.000357143	0.000357143	0.000357143	0.000357143	0.000357143	0.000357143	0.000714286	0.000714286	0.000714286	0.000714286	0.000714286	0.000714286	0.000714286	0.000714286	0.000714286	0.00107143	0.00107143	0.00107143	0.00107143	0.00107143	0.00107143	0.00107143	0.00107143	0.00107143	0.00142857	0.00142857	0.00142857	0.00142857	0.00142857	0.00142857	0.00142857	0.00142857	0.00142857	0.00178571
NC_014562.1	Pantoea vagans C9-1	Proteobacteria		0	0	0	0	0	0	0	0	0	0.000357143	0.000357143	0.000357143	0.000357143	0.000357143	0.000357143	0.000357143	0.000357143	0.000357143	0.000714286	0.000714286	0.000714286	0.000714286	0.000714286	0.000714286	0.000714286	0.000714286	0.000714286	0.00107143	0.00107143	0.00107143	0.00107143	0.00107143	0.00107143	0.00107143	0.00107143	0.00107143	0.00142857	0.00142857	0.00142857	0.00142857	0.00142857	0.00142857	0.00142857	0.00142857	0.00142857	0.00178571
NC_008686.1	Paracoccus denitrificans PD1222	Proteobacteria		0	0	0	0	0	0	0	0	0	0.000178571	0.000178571	0.000178571	0.000178571	0.000178571	0.000178571	0.000178571	0.000178571	0.000178571	0.000357143	0.000357143	0.000357143	0.000357143	0.000357143	0.000357143	0.000357143	0.000357143	0.000357143	0.000535714	0.000535714	0.000535714	0.000535714	0.000535714	0.000535714	0.000535714	0.000535714	0.000535714	0.000714286	0.000714286	0.000714286	0.000714286	0.000714286	0.000714286	0.000714286	0.000714286	0.000714286	0.000892857
NC_008687.1	Paracoccus denitrificans PD1222	Proteobacteria		0	0	0	0	0	0	0	0	0	0.000178571	0.000178571	0.000178571	0.000178571	0.000178571	0.000178571	0.000178571	0.000178571	0.000178571	0.000357143	0.000357143	0.000357143	0.000357143	0.000357143	0.000357143	0.000357143	0.000357143	0.000357143	0.000535714	0.000535714	0.000535714	0.000535714	0.000535714	0.000535714	0.000535714	0.000535714	0.000535714	0.000714286	0.000714286	0.000714286	0.000714286	0.000714286	0.000714286	0.000714286	0.000714286	0.000714286	0.000892857
NC_009719.1	Parvibaculum lavamentivorans DS-1	Proteobacteria		0	0	0	0	0	0	0	0	0	0.000357143	0.000357143	0.000357143	0.000357143	0.000357143	0.000357143	0.000357143	0.000357143	0.000357143	0.000714286	0.000714286	0.000714286	0.000714286	0.000714286	0.000714286	0.000714286	0.000714286	0.000714286	0.00107143	0.00107143	0.00107143	0.00107143	0.00107143	0.00107143	0.00107143	0.00107143	0.00107143	0.00142857	0.00142857	0.00142857	0.00142857	0.00142857	0.00142857	0.00142857	0.00142857	0.00142857	0.00178571
NC_014414.1	Parvularcula bermudensis HTCC2503	Proteobacteria		0	0	0	0	0	0	0	0	0	0.000357143	0.000357143	0.000357143	0.000357143	0.000357143	0.000357143	0.000357143	0.000357143	0.000357143	0.000714286	0.000714286	0.000714286	0.000714286	0.000714286	0.000714286	0.000714286	0.000714286	0.000714286	0.00107143	0.00107143	0.00107143	0.00107143	0.00107143	0.00107143	0.00107143	0.00107143	0.00107143	0.00142857	0.00142857	0.00142857	0.00142857	0.00142857	0.00142857	0.00142857	0.00142857	0.00142857	0.00178571
NC_016808.1	Pasteurella multocida 36950	Proteobacteria		0	0	0	0	0	0	0	0	0	0.000357143	0.000357143	0.000357143	0.000357143	0.000357143	0.000357143	0.000357143	0.000357143	0.000357143	0.000714286	0.000714286	0.000714286	0.000714286	0.000714286	0.000714286	0.000714286	0.000714286	0.000714286	0.00107143	0.00107143	0.00107143	0.00107143	0.00107143	0.00107143	0.00107143	0.00107143	0.00107143	0.00142857	0.00142857	0.00142857	0.00142857	0.00142857	0.00142857	0.00142857	0.00142857	0.00142857	0.00178571
NC_004547.2	Pectobacterium atrosepticum SCRI1043	Proteobacteria		0	0	0	0	0	0	0	0	0	0.000357143	0.000357143	0.000357143	0.000357143	0.000357143	0.000357143	0.000357143	0.000357143	0.000357143	0.000714286	0.000714286	0.000714286	0.000714286	0.000714286	0.000714286	0.000714286	0.000714286	0.000714286	0.00107143	0.00107143	0.00107143	0.00107143	0.00107143	0.00107143	0.00107143	0.00107143	0.00107143	0.00142857	0.00142857	0.00142857	0.00142857	0.00142857	0.00142857	0.00142857	0.00142857	0.00142857	0.00178571
NC_012917.1	Pectobacterium carotovorum subsp. carotovorum PC1	Proteobacteria		0	0	0	0	0	0	0	0	0	0.000357143	0.000357143	0.000357143	0.000357143	0.000357143	0.000357143	0.000357143	0.000357143	0.000357143	0.000714286	0.000714286	0.000714286	0.000714286	0.000714286	0.000714286	0.000714286	0.000714286	0.000714286	0.00107143	0.00107143	0.00107143	0.00107143	0.00107143	0.00107143	0.00107143	0.00107143	0.00107143	0.00142857	0.00142857	0.00142857	0.00142857	0.00142857	0.00142857	0.00142857	0.00142857	0.00142857	0.00178571
NC_013421.1	Pectobacterium wasabiae WPP163	Proteobacteria		0	0	0	0	0	0	0	0	0	0.000357143	0.000357143	0.000357143	0.000357143	0.000357143	0.000357143	0.000357143	0.000357143	0.000357143	0.000714286	0.000714286	0.000714286	0.000714286	0.000714286	0.000714286	0.000714286	0.000714286	0.000714286	0.00107143	0.00107143	0.00107143	0.00107143	0.00107143	0.00107143	0.00107143	0.00107143	0.00107143	0.00142857	0.00142857	0.00142857	0.00142857	0.00142857	0.00142857	0.00142857	0.00142857	0.00142857	0.00178571
NC_016078.1	Pelagibacterium halotolerans B2	Proteobacteria		0	0	0	0	0	0	0	0	0	0.000357143	0.000357143	0.000357143	0.000357143	0.000357143	0.000357143	0.000357143	0.000357143	0.000357143	0.000714286	0.000714286	0.000714286	0.000714286	0.000714286	0.000714286	0.000714286	0.000714286	0.000714286	0.00107143	0.00107143	0.00107143	0.00107143	0.00107143	0.00107143	0.00107143	0.00107143	0.00107143	0.00142857	0.00142857	0.00142857	0.00142857	0.00142857	0.00142857	0.00142857	0.00142857	0.00142857	0.00178571
NC_007498.2	Pelobacter carbinolicus DSM 2380	Proteobacteria		0	0	0	0	0	0	0	0	0	0.000357143	0.000357143	0.000357143	0.000357143	0.000357143	0.000357143	0.000357143	0.000357143	0.000357143	0.000714286	0.000714286	0.000714286	0.000714286	0.000714286	0.000714286	0.000714286	0.000714286	0.000714286	0.00107143	0.00107143	0.00107143	0.00107143	0.00107143	0.00107143	0.00107143	0.00107143	0.00107143	0.00142857	0.00142857	0.00142857	0.00142857	0.00142857	0.00142857	0.00142857	0.00142857	0.00142857	0.00178571
NC_008609.1	Pelobacter propionicus DSM 2379	Proteobacteria		0	0	0	0	0	0	0	0	0	0.000357143	0.000357143	0.000357143	0.000357143	0.000357143	0.000357143	0.000357143	0.000357143	0.000357143	0.000714286	0.000714286	0.000714286	0.000714286	0.000714286	0.000714286	0.000714286	0.000714286	0.000714286	0.00107143	0.00107143	0.00107143	0.00107143	0.00107143	0.00107143	0.00107143	0.00107143	0.00107143	0.00142857	0.00142857	0.00142857	0.00142857	0.00142857	0.00142857	0.00142857	0.00142857	0.00142857	0.00178571
NC_011144.1	Phenylobacterium zucineum HLK1	Proteobacteria		0	0	0	0	0	0	0	0	0	0.000357143	0.000357143	0.000357143	0.000357143	0.000357143	0.000357143	0.000357143	0.000357143	0.000357143	0.000714286	0.000714286	0.000714286	0.000714286	0.000714286	0.000714286	0.000714286	0.000714286	0.000714286	0.00107143	0.00107143	0.00107143	0.00107143	0.00107143	0.00107143	0.00107143	0.00107143	0.00107143	0.00142857	0.00142857	0.00142857	0.00142857	0.00142857	0.00142857	0.00142857	0.00142857	0.00142857	0.00178571
NC_012962.1	Photorhabdus asymbiotica subsp. asymbiotica ATCC 43949	Proteobacteria		0	0	0	0	0	0	0	0	0	0.000357143	0.000357143	0.000357143	0.000357143	0.000357143	0.000357143	0.000357143	0.000357143	0.000357143	0.000714286	0.000714286	0.000714286	0.000714286	0.000714286	0.000714286	0.000714286	0.000714286	0.000714286	0.00107143	0.00107143	0.00107143	0.00107143	0.00107143	0.00107143	0.00107143	0.00107143	0.00107143	0.00142857	0.00142857	0.00142857	0.00142857	0.00142857	0.00142857	0.00142857	0.00142857	0.00142857	0.00178571
NC_005126.1	Photorhabdus luminescens subsp. laumondii TTO1	Proteobacteria		0	0	0	0	0	0	0	0	0	0.000357143	0.000357143	0.000357143	0.000357143	0.000357143	0.000357143	0.000357143	0.000357143	0.000357143	0.000714286	0.000714286	0.000714286	0.000714286	0.000714286	0.000714286	0.000714286	0.000714286	0.000714286	0.00107143	0.00107143	0.00107143	0.00107143	0.00107143	0.00107143	0.00107143	0.00107143	0.00107143	0.00142857	0.00142857	0.00142857	0.00142857	0.00142857	0.00142857	0.00142857	0.00142857	0.00142857	0.00178571
NC_008781.1	Polaromonas naphthalenivorans CJ2	Proteobacteria		0	0	0	0	0	0	0	0	0	0.000357143	0.000357143	0.000357143	0.000357143	0.000357143	0.000357143	0.000357143	0.000357143	0.000357143	0.000714286	0.000714286	0.000714286	0.000714286	0.000714286	0.000714286	0.000714286	0.000714286	0.000714286	0.00107143	0.00107143	0.00107143	0.00107143	0.00107143	0.00107143	0.00107143	0.00107143	0.00107143	0.00142857	0.00142857	0.00142857	0.00142857	0.00142857	0.00142857	0.00142857	0.00142857	0.00142857	0.00178571
NC_009379.1	Polynucleobacter necessarius subsp. asymbioticus QLW-P1DMWA-1	Proteobacteria		0	0	0	0	0	0	0	0	0	0.000357143	0.000357143	0.000357143	0.000357143	0.000357143	0.000357143	0.000357143	0.000357143	0.000357143	0.000714286	0.000714286	0.000714286	0.000714286	0.000714286	0.000714286	0.000714286	0.000714286	0.000714286	0.00107143	0.00107143	0.00107143	0.00107143	0.00107143	0.00107143	0.00107143	0.00107143	0.00107143	0.00142857	0.00142857	0.00142857	0.00142857	0.00142857	0.00142857	0.00142857	0.00142857	0.00142857	0.00178571
NC_010554.1	Proteus mirabilis HI4320	Proteobacteria		0	0	0	0	0	0	0	0	0	0.000357143	0.000357143	0.000357143	0.000357143	0.000357143	0.000357143	0.000357143	0.000357143	0.000357143	0.000714286	0.000714286	0.000714286	0.000714286	0.000714286	0.000714286	0.000714286	0.000714286	0.000714286	0.00107143	0.00107143	0.00107143	0.00107143	0.00107143	0.00107143	0.00107143	0.00107143	0.00107143	0.00142857	0.00142857	0.00142857	0.00142857	0.00142857	0.00142857	0.00142857	0.00142857	0.00142857	0.00178571
NC_008228.1	Pseudoalteromonas atlantica T6c	Proteobacteria		0	0	0	0	0	0	0	0	0	0.000357143	0.000357143	0.000357143	0.000357143	0.000357143	0.000357143	0.000357143	0.000357143	0.000357143	0.000714286	0.000714286	0.000714286	0.000714286	0.000714286	0.000714286	0.000714286	0.000714286	0.000714286	0.00107143	0.00107143	0.00107143	0.00107143	0.00107143	0.00107143	0.00107143	0.00107143	0.00107143	0.00142857	0.00142857	0.00142857	0.00142857	0.00142857	0.00142857	0.00142857	0.00142857	0.00142857	0.00178571
NC_007481.1	Pseudoalteromonas haloplanktis TAC125	Proteobacteria		0	0	0	0	0	0	0	0	0	0.000178571	0.000178571	0.000178571	0.000178571	0.000178571	0.000178571	0.000178571	0.000178571	0.000178571	0.000357143	0.000357143	0.000357143	0.000357143	0.000357143	0.000357143	0.000357143	0.000357143	0.000357143	0.000535714	0.000535714	0.000535714	0.000535714	0.000535714	0.000535714	0.000535714	0.000535714	0.000535714	0.000714286	0.000714286	0.000714286	0.000714286	0.000714286	0.000714286	0.000714286	0.000714286	0.000714286	0.000892857
NC_007482.1	Pseudoalteromonas haloplanktis TAC125	Proteobacteria		0	0	0	0	0	0	0	0	0	0.000178571	0.000178571	0.000178571	0.000178571	0.000178571	0.000178571	0.000178571	0.000178571	0.000178571	0.000357143	0.000357143	0.000357143	0.000357143	0.000357143	0.000357143	0.000357143	0.000357143	0.000357143	0.000535714	0.000535714	0.000535714	0.000535714	0.000535714	0.000535714	0.000535714	0.000535714	0.000535714	0.000714286	0.000714286	0.000714286	0.000714286	0.000714286	0.000714286	0.000714286	0.000714286	0.000714286	0.000892857
NC_008027.1	Pseudomonas entomophila L48	Proteobacteria		0	0	0	0	0	0	0	0	0	0.000357143	0.000357143	0.000357143	0.000357143	0.000357143	0.000357143	0.000357143	0.000357143	0.000357143	0.000714286	0.000714286	0.000714286	0.000714286	0.000714286	0.000714286	0.000714286	0.000714286	0.000714286	0.00107143	0.00107143	0.00107143	0.00107143	0.00107143	0.00107143	0.00107143	0.00107143	0.00107143	0.00142857	0.00142857	0.00142857	0.00142857	0.00142857	0.00142857	0.00142857	0.00142857	0.00142857	0.00178571
NC_015556.1	Pseudomonas fulva 12-X	Proteobacteria		0	0	0	0	0	0	0	0	0	0.000357143	0.000357143	0.000357143	0.000357143	0.000357143	0.000357143	0.000357143	0.000357143	0.000357143	0.000714286	0.000714286	0.000714286	0.000714286	0.000714286	0.000714286	0.000714286	0.000714286	0.000714286	0.00107143	0.00107143	0.00107143	0.00107143	0.00107143	0.00107143	0.00107143	0.00107143	0.00107143	0.00142857	0.00142857	0.00142857	0.00142857	0.00142857	0.00142857	0.00142857	0.00142857	0.00142857	0.00178571
NC_015410.1	Pseudomonas mendocina NK-01	Proteobacteria		0	0	0	0	0	0	0	0	0	0.000357143	0.000357143	0.000357143	0.000357143	0.000357143	0.000357143	0.000357143	0.000357143	0.000357143	0.000714286	0.000714286	0.000714286	0.000714286	0.000714286	0.000714286	0.000714286	0.000714286	0.000714286	0.00107143	0.00107143	0.00107143	0.00107143	0.00107143	0.00107143	0.00107143	0.00107143	0.00107143	0.00142857	0.00142857	0.00142857	0.00142857	0.00142857	0.00142857	0.00142857	0.00142857	0.00142857	0.00178571
NC_009512.1	Pseudomonas putida F1	Proteobacteria		0	0	0	0	0	0	0	0	0	0.000357143	0.000357143	0.000357143	0.000357143	0.000357143	0.000357143	0.000357143	0.000357143	0.000357143	0.000714286	0.000714286	0.000714286	0.000714286	0.000714286	0.000714286	0.000714286	0.000714286	0.000714286	0.00107143	0.00107143	0.00107143	0.00107143	0.00107143	0.00107143	0.00107143	0.00107143	0.00107143	0.00142857	0.00142857	0.00142857	0.00142857	0.00142857	0.00142857	0.00142857	0.00142857	0.00142857	0.00178571
NC_009434.1	Pseudomonas stutzeri A1501	Proteobacteria		0	0	0	0	0	0	0	0	0	0.000357143	0.000357143	0.000357143	0.000357143	0.000357143	0.000357143	0.000357143	0.000357143	0.000357143	0.000714286	0.000714286	0.000714286	0.000714286	0.000714286	0.000714286	0.000714286	0.000714286	0.000714286	0.00107143	0.00107143	0.00107143	0.00107143	0.00107143	0.00107143	0.00107143	0.00107143	0.00107143	0.00142857	0.00142857	0.00142857	0.00142857	0.00142857	0.00142857	0.00142857	0.00142857	0.00142857	0.00178571
NC_016147.1	Pseudoxanthomonas spadix BD-a59	Proteobacteria		0	0	0	0	0	0	0	0	0	0.000357143	0.000357143	0.000357143	0.000357143	0.000357143	0.000357143	0.000357143	0.000357143	0.000357143	0.000714286	0.000714286	0.000714286	0.000714286	0.000714286	0.000714286	0.000714286	0.000714286	0.000714286	0.00107143	0.00107143	0.00107143	0.00107143	0.00107143	0.00107143	0.00107143	0.00107143	0.00107143	0.00142857	0.00142857	0.00142857	0.00142857	0.00142857	0.00142857	0.00142857	0.00142857	0.00142857	0.00178571
NC_014924.1	Pseudoxanthomonas suwonensis 11-1	Proteobacteria		0	0	0	0	0	0	0	0	0	0.000357143	0.000357143	0.000357143	0.000357143	0.000357143	0.000357143	0.000357143	0.000357143	0.000357143	0.000714286	0.000714286	0.000714286	0.000714286	0.000714286	0.000714286	0.000714286	0.000714286	0.000714286	0.00107143	0.00107143	0.00107143	0.00107143	0.00107143	0.00107143	0.00107143	0.00107143	0.00107143	0.00142857	0.00142857	0.00142857	0.00142857	0.00142857	0.00142857	0.00142857	0.00142857	0.00142857	0.00178571
NC_007204.1	Psychrobacter arcticus 273-4	Proteobacteria		0	0	0	0	0	0	0	0	0	0.000357143	0.000357143	0.000357143	0.000357143	0.000357143	0.000357143	0.000357143	0.000357143	0.000357143	0.000714286	0.000714286	0.000714286	0.000714286	0.000714286	0.000714286	0.000714286	0.000714286	0.000714286	0.00107143	0.00107143	0.00107143	0.00107143	0.00107143	0.00107143	0.00107143	0.00107143	0.00107143	0.00142857	0.00142857	0.00142857	0.00142857	0.00142857	0.00142857	0.00142857	0.00142857	0.00142857	0.00178571
NC_007969.1	Psychrobacter cryohalolentis K5	Proteobacteria		0	0	0	0	0	0	0	0	0	0.000357143	0.000357143	0.000357143	0.000357143	0.000357143	0.000357143	0.000357143	0.000357143	0.000357143	0.000714286	0.000714286	0.000714286	0.000714286	0.000714286	0.000714286	0.000714286	0.000714286	0.000714286	0.00107143	0.00107143	0.00107143	0.00107143	0.00107143	0.00107143	0.00107143	0.00107143	0.00107143	0.00142857	0.00142857	0.00142857	0.00142857	0.00142857	0.00142857	0.00142857	0.00142857	0.00142857	0.00178571
NC_008709.1	Psychromonas ingrahamii 37	Proteobacteria		0	0	0	0	0	0	0	0	0	0.000357143	0.000357143	0.000357143	0.000357143	0.000357143	0.000357143	0.000357143	0.000357143	0.000357143	0.000714286	0.000714286	0.000714286	0.000714286	0.000714286	0.000714286	0.000714286	0.000714286	0.000714286	0.00107143	0.00107143	0.00107143	0.00107143	0.00107143	0.00107143	0.00107143	0.00107143	0.00107143	0.00142857	0.00142857	0.00142857	0.00142857	0.00142857	0.00142857	0.00142857	0.00142857	0.00142857	0.00178571
NC_016818.1	Rahnella aquatilis CIP 78.65 = ATCC 33071	Proteobacteria		0	0	0	0	0	0	0	0	0	0.000357143	0.000357143	0.000357143	0.000357143	0.000357143	0.000357143	0.000357143	0.000357143	0.000357143	0.000714286	0.000714286	0.000714286	0.000714286	0.000714286	0.000714286	0.000714286	0.000714286	0.000714286	0.00107143	0.00107143	0.00107143	0.00107143	0.00107143	0.00107143	0.00107143	0.00107143	0.00107143	0.00142857	0.00142857	0.00142857	0.00142857	0.00142857	0.00142857	0.00142857	0.00142857	0.00142857	0.00178571
NC_012856.1	Ralstonia pickettii 12D	Proteobacteria		0	0	0	0	0	0	0	0	0	0.000178571	0.000178571	0.000178571	0.000178571	0.000178571	0.000178571	0.000178571	0.000178571	0.000178571	0.000357143	0.000357143	0.000357143	0.000357143	0.000357143	0.000357143	0.000357143	0.000357143	0.000357143	0.000535714	0.000535714	0.000535714	0.000535714	0.000535714	0.000535714	0.000535714	0.000535714	0.000535714	0.000714286	0.000714286	0.000714286	0.000714286	0.000714286	0.000714286	0.000714286	0.000714286	0.000714286	0.000892857
NC_012857.1	Ralstonia pickettii 12D	Proteobacteria		0	0	0	0	0	0	0	0	0	0.000178571	0.000178571	0.000178571	0.000178571	0.000178571	0.000178571	0.000178571	0.000178571	0.000178571	0.000357143	0.000357143	0.000357143	0.000357143	0.000357143	0.000357143	0.000357143	0.000357143	0.000357143	0.000535714	0.000535714	0.000535714	0.000535714	0.000535714	0.000535714	0.000535714	0.000535714	0.000535714	0.000714286	0.000714286	0.000714286	0.000714286	0.000714286	0.000714286	0.000714286	0.000714286	0.000714286	0.000892857
NC_014307.1	Ralstonia solanacearum CFBP2957	Proteobacteria		0	0	0	0	0	0	0	0	0	0.000357143	0.000357143	0.000357143	0.000357143	0.000357143	0.000357143	0.000357143	0.000357143	0.000357143	0.000714286	0.000714286	0.000714286	0.000714286	0.000714286	0.000714286	0.000714286	0.000714286	0.000714286	0.00107143	0.00107143	0.00107143	0.00107143	0.00107143	0.00107143	0.00107143	0.00107143	0.00107143	0.00142857	0.00142857	0.00142857	0.00142857	0.00142857	0.00142857	0.00142857	0.00142857	0.00142857	0.00178571
NC_015677.1	Ramlibacter tataouinensis TTB310	Proteobacteria		0	0	0	0	0	0	0	0	0	0.000357143	0.000357143	0.000357143	0.000357143	0.000357143	0.000357143	0.000357143	0.000357143	0.000357143	0.000714286	0.000714286	0.000714286	0.000714286	0.000714286	0.000714286	0.000714286	0.000714286	0.000714286	0.00107143	0.00107143	0.00107143	0.00107143	0.00107143	0.00107143	0.00107143	0.00107143	0.00107143	0.00142857	0.00142857	0.00142857	0.00142857	0.00142857	0.00142857	0.00142857	0.00142857	0.00142857	0.00178571
NC_014034.1	Rhodobacter capsulatus SB 1003	Proteobacteria		0	0	0	0	0	0	0	0	0	0.000357143	0.000357143	0.000357143	0.000357143	0.000357143	0.000357143	0.000357143	0.000357143	0.000357143	0.000714286	0.000714286	0.000714286	0.000714286	0.000714286	0.000714286	0.000714286	0.000714286	0.000714286	0.00107143	0.00107143	0.00107143	0.00107143	0.00107143	0.00107143	0.00107143	0.00107143	0.00107143	0.00142857	0.00142857	0.00142857	0.00142857	0.00142857	0.00142857	0.00142857	0.00142857	0.00142857	0.00178571
NC_007493.1	Rhodobacter sphaeroides 2.4.1	Proteobacteria		0	0	0	0	0	0	0	0	0	0.000178571	0.000178571	0.000178571	0.000178571	0.000178571	0.000178571	0.000178571	0.000178571	0.000178571	0.000357143	0.000357143	0.000357143	0.000357143	0.000357143	0.000357143	0.000357143	0.000357143	0.000357143	0.000535714	0.000535714	0.000535714	0.000535714	0.000535714	0.000535714	0.000535714	0.000535714	0.000535714	0.000714286	0.000714286	0.000714286	0.000714286	0.000714286	0.000714286	0.000714286	0.000714286	0.000714286	0.000892857
NC_007494.1	Rhodobacter sphaeroides 2.4.1	Proteobacteria		0	0	0	0	0	0	0	0	0	0.000178571	0.000178571	0.000178571	0.000178571	0.000178571	0.000178571	0.000178571	0.000178571	0.000178571	0.000357143	0.000357143	0.000357143	0.000357143	0.000357143	0.000357143	0.000357143	0.000357143	0.000357143	0.000535714	0.000535714	0.000535714	0.000535714	0.000535714	0.000535714	0.000535714	0.000535714	0.000535714	0.000714286	0.000714286	0.000714286	0.000714286	0.000714286	0.000714286	0.000714286	0.000714286	0.000714286	0.000892857
NC_007908.1	Rhodoferax ferrireducens T118	Proteobacteria		0	0	0	0	0	0	0	0	0	0.000357143	0.000357143	0.000357143	0.000357143	0.000357143	0.000357143	0.000357143	0.000357143	0.000357143	0.000714286	0.000714286	0.000714286	0.000714286	0.000714286	0.000714286	0.000714286	0.000714286	0.000714286	0.00107143	0.00107143	0.00107143	0.00107143	0.00107143	0.00107143	0.00107143	0.00107143	0.00107143	0.00142857	0.00142857	0.00142857	0.00142857	0.00142857	0.00142857	0.00142857	0.00142857	0.00142857	0.00178571
NC_014664.1	Rhodomicrobium vannielii ATCC 17100	Proteobacteria		0	0	0	0	0	0	0	0	0	0.000357143	0.000357143	0.000357143	0.000357143	0.000357143	0.000357143	0.000357143	0.000357143	0.000357143	0.000714286	0.000714286	0.000714286	0.000714286	0.000714286	0.000714286	0.000714286	0.000714286	0.000714286	0.00107143	0.00107143	0.00107143	0.00107143	0.00107143	0.00107143	0.00107143	0.00107143	0.00107143	0.00142857	0.00142857	0.00142857	0.00142857	0.00142857	0.00142857	0.00142857	0.00142857	0.00142857	0.00178571
NC_008435.1	Rhodopseudomonas palustris BisA53	Proteobacteria		0	0	0	0	0	0	0	0	0	0.000357143	0.000357143	0.000357143	0.000357143	0.000357143	0.000357143	0.000357143	0.000357143	0.000357143	0.000714286	0.000714286	0.000714286	0.000714286	0.000714286	0.000714286	0.000714286	0.000714286	0.000714286	0.00107143	0.00107143	0.00107143	0.00107143	0.00107143	0.00107143	0.00107143	0.00107143	0.00107143	0.00142857	0.00142857	0.00142857	0.00142857	0.00142857	0.00142857	0.00142857	0.00142857	0.00142857	0.00178571
NC_011420.2	Rhodospirillum centenum SW	Proteobacteria		0	0	0	0	0	0	0	0	0	0.000357143	0.000357143	0.000357143	0.000357143	0.000357143	0.000357143	0.000357143	0.000357143	0.000357143	0.000714286	0.000714286	0.000714286	0.000714286	0.000714286	0.000714286	0.000714286	0.000714286	0.000714286	0.00107143	0.00107143	0.00107143	0.00107143	0.00107143	0.00107143	0.00107143	0.00107143	0.00107143	0.00142857	0.00142857	0.00142857	0.00142857	0.00142857	0.00142857	0.00142857	0.00142857	0.00142857	0.00178571
NC_007643.1	Rhodospirillum rubrum ATCC 11170	Proteobacteria		0	0	0	0	0	0	0	0	0	0.000357143	0.000357143	0.000357143	0.000357143	0.000357143	0.000357143	0.000357143	0.000357143	0.000357143	0.000714286	0.000714286	0.000714286	0.000714286	0.000714286	0.000714286	0.000714286	0.000714286	0.000714286	0.00107143	0.00107143	0.00107143	0.00107143	0.00107143	0.00107143	0.00107143	0.00107143	0.00107143	0.00142857	0.00142857	0.00142857	0.00142857	0.00142857	0.00142857	0.00142857	0.00142857	0.00142857	0.00178571
NC_008209.1	Roseobacter denitrificans OCh 114	Proteobacteria		0	0	0	0	0	0	0	0	0	0.000357143	0.000357143	0.000357143	0.000357143	0.000357143	0.000357143	0.000357143	0.000357143	0.000357143	0.000714286	0.000714286	0.000714286	0.000714286	0.000714286	0.000714286	0.000714286	0.000714286	0.000714286	0.00107143	0.00107143	0.00107143	0.00107143	0.00107143	0.00107143	0.00107143	0.00107143	0.00107143	0.00142857	0.00142857	0.00142857	0.00142857	0.00142857	0.00142857	0.00142857	0.00142857	0.00142857	0.00178571
NC_015730.1	Roseobacter litoralis Och 149	Proteobacteria		0	0	0	0	0	0	0	0	0	0.000357143	0.000357143	0.000357143	0.000357143	0.000357143	0.000357143	0.000357143	0.000357143	0.000357143	0.000714286	0.000714286	0.000714286	0.000714286	0.000714286	0.000714286	0.000714286	0.000714286	0.000714286	0.00107143	0.00107143	0.00107143	0.00107143	0.00107143	0.00107143	0.00107143	0.00107143	0.00107143	0.00142857	0.00142857	0.00142857	0.00142857	0.00142857	0.00142857	0.00142857	0.00142857	0.00142857	0.00178571
NC_017075.1	Rubrivivax gelatinosus IL144	Proteobacteria		0	0	0	0	0	0	0	0	0	0.000357143	0.000357143	0.000357143	0.000357143	0.000357143	0.000357143	0.000357143	0.000357143	0.000357143	0.000714286	0.000714286	0.000714286	0.000714286	0.000714286	0.000714286	0.000714286	0.000714286	0.000714286	0.00107143	0.00107143	0.00107143	0.00107143	0.00107143	0.00107143	0.00107143	0.00107143	0.00107143	0.00142857	0.00142857	0.00142857	0.00142857	0.00142857	0.00142857	0.00142857	0.00142857	0.00142857	0.00178571
NC_003911.11	Ruegeria pomeroyi DSS-3	Proteobacteria		0	0	0	0	0	0	0	0	0	0.000357143	0.000357143	0.000357143	0.000357143	0.000357143	0.000357143	0.000357143	0.000357143	0.000357143	0.000714286	0.000714286	0.000714286	0.000714286	0.000714286	0.000714286	0.000714286	0.000714286	0.000714286	0.00107143	0.00107143	0.00107143	0.00107143	0.00107143	0.00107143	0.00107143	0.00107143	0.00107143	0.00142857	0.00142857	0.00142857	0.00142857	0.00142857	0.00142857	0.00142857	0.00142857	0.00142857	0.00178571
NC_007912.1	Saccharophagus degradans 2-40	Proteobacteria		0	0	0	0	0	0	0	0	0	0.000357143	0.000357143	0.000357143	0.000357143	0.000357143	0.000357143	0.000357143	0.000357143	0.000357143	0.000714286	0.000714286	0.000714286	0.000714286	0.000714286	0.000714286	0.000714286	0.000714286	0.000714286	0.00107143	0.00107143	0.00107143	0.00107143	0.00107143	0.00107143	0.00107143	0.00107143	0.00107143	0.00142857	0.00142857	0.00142857	0.00142857	0.00142857	0.00142857	0.00142857	0.00142857	0.00142857	0.00178571
NC_015761.1	Salmonella bongori NCTC 12419	Proteobacteria		0	0	0	0	0	0	0	0	0	0.000357143	0.000357143	0.000357143	0.000357143	0.000357143	0.000357143	0.000357143	0.000357143	0.000357143	0.000714286	0.000714286	0.000714286	0.000714286	0.000714286	0.000714286	0.000714286	0.000714286	0.000714286	0.00107143	0.00107143	0.00107143	0.00107143	0.00107143	0.00107143	0.00107143	0.00107143	0.00107143	0.00142857	0.00142857	0.00142857	0.00142857	0.00142857	0.00142857	0.00142857	0.00142857	0.00142857	0.00178571
NC_010067.1	Salmonella enterica subsp. arizonae serovar 62:z4,z23:-- str. RSK2980	Proteobacteria		0	0	0	0	0	0	0	0	0	0.000357143	0.000357143	0.000357143	0.000357143	0.000357143	0.000357143	0.000357143	0.000357143	0.000357143	0.000714286	0.000714286	0.000714286	0.000714286	0.000714286	0.000714286	0.000714286	0.000714286	0.000714286	0.00107143	0.00107143	0.00107143	0.00107143	0.00107143	0.00107143	0.00107143	0.00107143	0.00107143	0.00142857	0.00142857	0.00142857	0.00142857	0.00142857	0.00142857	0.00142857	0.00142857	0.00142857	0.00178571
NC_015567.1	Serratia plymuthica AS9	Proteobacteria		0	0	0	0	0	0	0	0	0	0.000357143	0.000357143	0.000357143	0.000357143	0.000357143	0.000357143	0.000357143	0.000357143	0.000357143	0.000714286	0.000714286	0.000714286	0.000714286	0.000714286	0.000714286	0.000714286	0.000714286	0.000714286	0.00107143	0.00107143	0.00107143	0.00107143	0.00107143	0.00107143	0.00107143	0.00107143	0.00107143	0.00142857	0.00142857	0.00142857	0.00142857	0.00142857	0.00142857	0.00142857	0.00142857	0.00142857	0.00178571
NC_009832.1	Serratia proteamaculans 568	Proteobacteria		0	0	0	0	0	0	0	0	0	0.000357143	0.000357143	0.000357143	0.000357143	0.000357143	0.000357143	0.000357143	0.000357143	0.000357143	0.000714286	0.000714286	0.000714286	0.000714286	0.000714286	0.000714286	0.000714286	0.000714286	0.000714286	0.00107143	0.00107143	0.00107143	0.00107143	0.00107143	0.00107143	0.00107143	0.00107143	0.00107143	0.00142857	0.00142857	0.00142857	0.00142857	0.00142857	0.00142857	0.00142857	0.00142857	0.00142857	0.00178571
NC_008700.1	Shewanella amazonensis SB2B	Proteobacteria		0	0	0	0	0	0	0	0	0	0.000357143	0.000357143	0.000357143	0.000357143	0.000357143	0.000357143	0.000357143	0.000357143	0.000357143	0.000714286	0.000714286	0.000714286	0.000714286	0.000714286	0.000714286	0.000714286	0.000714286	0.000714286	0.00107143	0.00107143	0.00107143	0.00107143	0.00107143	0.00107143	0.00107143	0.00107143	0.00107143	0.00142857	0.00142857	0.00142857	0.00142857	0.00142857	0.00142857	0.00142857	0.00142857	0.00142857	0.00178571
NC_009052.1	Shewanella baltica OS155	Proteobacteria		0	0	0	0	0	0	0	0	0	0.000357143	0.000357143	0.000357143	0.000357143	0.000357143	0.000357143	0.000357143	0.000357143	0.000357143	0.000714286	0.000714286	0.000714286	0.000714286	0.000714286	0.000714286	0.000714286	0.000714286	0.000714286	0.00107143	0.00107143	0.00107143	0.00107143	0.00107143	0.00107143	0.00107143	0.00107143	0.00107143	0.00142857	0.00142857	0.00142857	0.00142857	0.00142857	0.00142857	0.00142857	0.00142857	0.00142857	0.00178571
NC_007954.1	Shewanella denitrificans OS217	Proteobacteria		0	0	0	0	0	0	0	0	0	0.000357143	0.000357143	0.000357143	0.000357143	0.000357143	0.000357143	0.000357143	0.000357143	0.000357143	0.000714286	0.000714286	0.000714286	0.000714286	0.000714286	0.000714286	0.000714286	0.000714286	0.000714286	0.00107143	0.00107143	0.00107143	0.00107143	0.00107143	0.00107143	0.00107143	0.00107143	0.00107143	0.00142857	0.00142857	0.00142857	0.00142857	0.00142857	0.00142857	0.00142857	0.00142857	0.00142857	0.00178571
NC_008345.1	Shewanella frigidimarina NCIMB 400	Proteobacteria		0	0	0	0	0	0	0	0	0	0.000357143	0.000357143	0.000357143	0.000357143	0.000357143	0.000357143	0.000357143	0.000357143	0.000357143	0.000714286	0.000714286	0.000714286	0.000714286	0.000714286	0.000714286	0.000714286	0.000714286	0.000714286	0.00107143	0.00107143	0.00107143	0.00107143	0.00107143	0.00107143	0.00107143	0.00107143	0.00107143	0.00142857	0.00142857	0.00142857	0.00142857	0.00142857	0.00142857	0.00142857	0.00142857	0.00142857	0.00178571
NC_010334.1	Shewanella halifaxensis HAW-EB4	Proteobacteria		0	0	0	0	0	0	0	0	0	0.000357143	0.000357143	0.000357143	0.000357143	0.000357143	0.000357143	0.000357143	0.000357143	0.000357143	0.000714286	0.000714286	0.000714286	0.000714286	0.000714286	0.000714286	0.000714286	0.000714286	0.000714286	0.00107143	0.00107143	0.00107143	0.00107143	0.00107143	0.00107143	0.00107143	0.00107143	0.00107143	0.00142857	0.00142857	0.00142857	0.00142857	0.00142857	0.00142857	0.00142857	0.00142857	0.00142857	0.00178571
NC_009092.1	Shewanella loihica PV-4	Proteobacteria		0	0	0	0	0	0	0	0	0	0.000357143	0.000357143	0.000357143	0.000357143	0.000357143	0.000357143	0.000357143	0.000357143	0.000357143	0.000714286	0.000714286	0.000714286	0.000714286	0.000714286	0.000714286	0.000714286	0.000714286	0.000714286	0.00107143	0.00107143	0.00107143	0.00107143	0.00107143	0.00107143	0.00107143	0.00107143	0.00107143	0.00142857	0.00142857	0.00142857	0.00142857	0.00142857	0.00142857	0.00142857	0.00142857	0.00142857	0.00178571
NC_004347.1	Shewanella oneidensis MR-1	Proteobacteria		0	0	0	0	0	0	0	0	0	0.000357143	0.000357143	0.000357143	0.000357143	0.000357143	0.000357143	0.000357143	0.000357143	0.000357143	0.000714286	0.000714286	0.000714286	0.000714286	0.000714286	0.000714286	0.000714286	0.000714286	0.000714286	0.00107143	0.00107143	0.00107143	0.00107143	0.00107143	0.00107143	0.00107143	0.00107143	0.00107143	0.00142857	0.00142857	0.00142857	0.00142857	0.00142857	0.00142857	0.00142857	0.00142857	0.00142857	0.00178571
NC_009901.1	Shewanella pealeana ATCC 700345	Proteobacteria		0	0	0	0	0	0	0	0	0	0.000357143	0.000357143	0.000357143	0.000357143	0.000357143	0.000357143	0.000357143	0.000357143	0.000357143	0.000714286	0.000714286	0.000714286	0.000714286	0.000714286	0.000714286	0.000714286	0.000714286	0.000714286	0.00107143	0.00107143	0.00107143	0.00107143	0.00107143	0.00107143	0.00107143	0.00107143	0.00107143	0.00142857	0.00142857	0.00142857	0.00142857	0.00142857	0.00142857	0.00142857	0.00142857	0.00142857	0.00178571
NC_011566.1	Shewanella piezotolerans WP3	Proteobacteria		0	0	0	0	0	0	0	0	0	0.000357143	0.000357143	0.000357143	0.000357143	0.000357143	0.000357143	0.000357143	0.000357143	0.000357143	0.000714286	0.000714286	0.000714286	0.000714286	0.000714286	0.000714286	0.000714286	0.000714286	0.000714286	0.00107143	0.00107143	0.00107143	0.00107143	0.00107143	0.00107143	0.00107143	0.00107143	0.00107143	0.00142857	0.00142857	0.00142857	0.00142857	0.00142857	0.00142857	0.00142857	0.00142857	0.00142857	0.00178571
NC_009438.1	Shewanella putrefaciens CN-32	Proteobacteria		0	0	0	0	0	0	0	0	0	0.000357143	0.000357143	0.000357143	0.000357143	0.000357143	0.000357143	0.000357143	0.000357143	0.000357143	0.000714286	0.000714286	0.000714286	0.000714286	0.000714286	0.000714286	0.000714286	0.000714286	0.000714286	0.00107143	0.00107143	0.00107143	0.00107143	0.00107143	0.00107143	0.00107143	0.00107143	0.00107143	0.00142857	0.00142857	0.00142857	0.00142857	0.00142857	0.00142857	0.00142857	0.00142857	0.00142857	0.00178571
NC_009831.1	Shewanella sediminis HAW-EB3	Proteobacteria		0	0	0	0	0	0	0	0	0	0.000357143	0.000357143	0.000357143	0.000357143	0.000357143	0.000357143	0.000357143	0.000357143	0.000357143	0.000714286	0.000714286	0.000714286	0.000714286	0.000714286	0.000714286	0.000714286	0.000714286	0.000714286	0.00107143	0.00107143	0.00107143	0.00107143	0.00107143	0.00107143	0.00107143	0.00107143	0.00107143	0.00142857	0.00142857	0.00142857	0.00142857	0.00142857	0.00142857	0.00142857	0.00142857	0.00142857	0.00178571
NC_014012.1	Shewanella violacea DSS12	Proteobacteria		0	0	0	0	0	0	0	0	0	0.000357143	0.000357143	0.000357143	0.000357143	0.000357143	0.000357143	0.000357143	0.000357143	0.000357143	0.000714286	0.000714286	0.000714286	0.000714286	0.000714286	0.000714286	0.000714286	0.000714286	0.000714286	0.00107143	0.00107143	0.00107143	0.00107143	0.00107143	0.00107143	0.00107143	0.00107143	0.00107143	0.00142857	0.00142857	0.00142857	0.00142857	0.00142857	0.00142857	0.00142857	0.00142857	0.00142857	0.00178571
NC_010506.1	Shewanella woodyi ATCC 51908	Proteobacteria		0	0	0	0	0	0	0	0	0	0.000357143	0.000357143	0.000357143	0.000357143	0.000357143	0.000357143	0.000357143	0.000357143	0.000357143	0.000714286	0.000714286	0.000714286	0.000714286	0.000714286	0.000714286	0.000714286	0.000714286	0.000714286	0.00107143	0.00107143	0.00107143	0.00107143	0.00107143	0.00107143	0.00107143	0.00107143	0.00107143	0.00142857	0.00142857	0.00142857	0.00142857	0.00142857	0.00142857	0.00142857	0.00142857	0.00142857	0.00178571
NC_010658.1	Shigella boydii CDC 3083-94	Proteobacteria		0	0	0	0	0	0	0	0	0	0.000357143	0.000357143	0.000357143	0.000357143	0.000357143	0.000357143	0.000357143	0.000357143	0.000357143	0.000714286	0.000714286	0.000714286	0.000714286	0.000714286	0.000714286	0.000714286	0.000714286	0.000714286	0.00107143	0.00107143	0.00107143	0.00107143	0.00107143	0.00107143	0.00107143	0.00107143	0.00107143	0.00142857	0.00142857	0.00142857	0.00142857	0.00142857	0.00142857	0.00142857	0.00142857	0.00142857	0.00178571
NC_007606.1	Shigella dysenteriae Sd197	Proteobacteria		0	0	0	0	0	0	0	0	0	0.000357143	0.000357143	0.000357143	0.000357143	0.000357143	0.000357143	0.000357143	0.000357143	0.000357143	0.000714286	0.000714286	0.000714286	0.000714286	0.000714286	0.000714286	0.000714286	0.000714286	0.000714286	0.00107143	0.00107143	0.00107143	0.00107143	0.00107143	0.00107143	0.00107143	0.00107143	0.00107143	0.00142857	0.00142857	0.00142857	0.00142857	0.00142857	0.00142857	0.00142857	0.00142857	0.00142857	0.00178571
NC_004741.1	Shigella flexneri 2a str. 2457T	Proteobacteria		0	0	0	0	0	0	0	0	0	0.000357143	0.000357143	0.000357143	0.000357143	0.000357143	0.000357143	0.000357143	0.000357143	0.000357143	0.000714286	0.000714286	0.000714286	0.000714286	0.000714286	0.000714286	0.000714286	0.000714286	0.000714286	0.00107143	0.00107143	0.00107143	0.00107143	0.00107143	0.00107143	0.00107143	0.00107143	0.00107143	0.00142857	0.00142857	0.00142857	0.00142857	0.00142857	0.00142857	0.00142857	0.00142857	0.00142857	0.00178571
NC_007384.1	Shigella sonnei Ss046	Proteobacteria		0	0	0	0	0	0	0	0	0	0.000357143	0.000357143	0.000357143	0.000357143	0.000357143	0.000357143	0.000357143	0.000357143	0.000357143	0.000714286	0.000714286	0.000714286	0.000714286	0.000714286	0.000714286	0.000714286	0.000714286	0.000714286	0.00107143	0.00107143	0.00107143	0.00107143	0.00107143	0.00107143	0.00107143	0.00107143	0.00107143	0.00142857	0.00142857	0.00142857	0.00142857	0.00142857	0.00142857	0.00142857	0.00142857	0.00142857	0.00178571
NC_013959.1	Sideroxydans lithotrophicus ES-1	Proteobacteria		0	0	0	0	0	0	0	0	0	0.000357143	0.000357143	0.000357143	0.000357143	0.000357143	0.000357143	0.000357143	0.000357143	0.000357143	0.000714286	0.000714286	0.000714286	0.000714286	0.000714286	0.000714286	0.000714286	0.000714286	0.000714286	0.00107143	0.00107143	0.00107143	0.00107143	0.00107143	0.00107143	0.00107143	0.00107143	0.00107143	0.00142857	0.00142857	0.00142857	0.00142857	0.00142857	0.00142857	0.00142857	0.00142857	0.00142857	0.00178571
NC_007712.1	Sodalis glossinidius str. 'morsitans'	Proteobacteria		0	0	0	0	0	0	0	0	0	0.000357143	0.000357143	0.000357143	0.000357143	0.000357143	0.000357143	0.000357143	0.000357143	0.000357143	0.000714286	0.000714286	0.000714286	0.000714286	0.000714286	0.000714286	0.000714286	0.000714286	0.000714286	0.00107143	0.00107143	0.00107143	0.00107143	0.00107143	0.00107143	0.00107143	0.00107143	0.00107143	0.00142857	0.00142857	0.00142857	0.00142857	0.00142857	0.00142857	0.00142857	0.00142857	0.00142857	0.00178571
NC_015593.1	Sphingobium chlorophenolicum L-1	Proteobacteria		0	0	0	0	0	0	0	0	0	0.000178571	0.000178571	0.000178571	0.000178571	0.000178571	0.000178571	0.000178571	0.000178571	0.000178571	0.000357143	0.000357143	0.000357143	0.000357143	0.000357143	0.000357143	0.000357143	0.000357143	0.000357143	0.000535714	0.000535714	0.000535714	0.000535714	0.000535714	0.000535714	0.000535714	0.000535714	0.000535714	0.000714286	0.000714286	0.000714286	0.000714286	0.000714286	0.000714286	0.000714286	0.000714286	0.000714286	0.000892857
NC_015594.1	Sphingobium chlorophenolicum L-1	Proteobacteria		0	0	0	0	0	0	0	0	0	0.000178571	0.000178571	0.000178571	0.000178571	0.000178571	0.000178571	0.000178571	0.000178571	0.000178571	0.000357143	0.000357143	0.000357143	0.000357143	0.000357143	0.000357143	0.000357143	0.000357143	0.000357143	0.000535714	0.000535714	0.000535714	0.000535714	0.000535714	0.000535714	0.000535714	0.000535714	0.000535714	0.000714286	0.000714286	0.000714286	0.000714286	0.000714286	0.000714286	0.000714286	0.000714286	0.000714286	0.000892857
NC_014006.1	Sphingobium japonicum UT26S	Proteobacteria		0	0	0	0	0	0	0	0	0	0.000178571	0.000178571	0.000178571	0.000178571	0.000178571	0.000178571	0.000178571	0.000178571	0.000178571	0.000357143	0.000357143	0.000357143	0.000357143	0.000357143	0.000357143	0.000357143	0.000357143	0.000357143	0.000535714	0.000535714	0.000535714	0.000535714	0.000535714	0.000535714	0.000535714	0.000535714	0.000535714	0.000714286	0.000714286	0.000714286	0.000714286	0.000714286	0.000714286	0.000714286	0.000714286	0.000714286	0.000892857
NC_014013.1	Sphingobium japonicum UT26S	Proteobacteria		0	0	0	0	0	0	0	0	0	0.000178571	0.000178571	0.000178571	0.000178571	0.000178571	0.000178571	0.000178571	0.000178571	0.000178571	0.000357143	0.000357143	0.000357143	0.000357143	0.000357143	0.000357143	0.000357143	0.000357143	0.000357143	0.000535714	0.000535714	0.000535714	0.000535714	0.000535714	0.000535714	0.000535714	0.000535714	0.000535714	0.000714286	0.000714286	0.000714286	0.000714286	0.000714286	0.000714286	0.000714286	0.000714286	0.000714286	0.000892857
NC_009511.1	Sphingomonas wittichii RW1	Proteobacteria		0	0	0	0	0	0	0	0	0	0.000357143	0.000357143	0.000357143	0.000357143	0.000357143	0.000357143	0.000357143	0.000357143	0.000357143	0.000714286	0.000714286	0.000714286	0.000714286	0.000714286	0.000714286	0.000714286	0.000714286	0.000714286	0.00107143	0.00107143	0.00107143	0.00107143	0.00107143	0.00107143	0.00107143	0.00107143	0.00107143	0.00142857	0.00142857	0.00142857	0.00142857	0.00142857	0.00142857	0.00142857	0.00142857	0.00142857	0.00178571
NC_008048.1	Sphingopyxis alaskensis RB2256	Proteobacteria		0	0	0	0	0	0	0	0	0	0.000357143	0.000357143	0.000357143	0.000357143	0.000357143	0.000357143	0.000357143	0.000357143	0.000357143	0.000714286	0.000714286	0.000714286	0.000714286	0.000714286	0.000714286	0.000714286	0.000714286	0.000714286	0.00107143	0.00107143	0.00107143	0.00107143	0.00107143	0.00107143	0.00107143	0.00107143	0.00107143	0.00142857	0.00142857	0.00142857	0.00142857	0.00142857	0.00142857	0.00142857	0.00142857	0.00142857	0.00178571
NC_014217.1	Starkeya novella DSM 506	Proteobacteria		0	0	0	0	0	0	0	0	0	0.000357143	0.000357143	0.000357143	0.000357143	0.000357143	0.000357143	0.000357143	0.000357143	0.000357143	0.000714286	0.000714286	0.000714286	0.000714286	0.000714286	0.000714286	0.000714286	0.000714286	0.000714286	0.00107143	0.00107143	0.00107143	0.00107143	0.00107143	0.00107143	0.00107143	0.00107143	0.00107143	0.00142857	0.00142857	0.00142857	0.00142857	0.00142857	0.00142857	0.00142857	0.00142857	0.00142857	0.00178571
NC_015947.1	Stenotrophomonas maltophilia JV3	Proteobacteria		0	0	0	0	0	0	0	0	0	0.000357143	0.000357143	0.000357143	0.000357143	0.000357143	0.000357143	0.000357143	0.000357143	0.000357143	0.000714286	0.000714286	0.000714286	0.000714286	0.000714286	0.000714286	0.000714286	0.000714286	0.000714286	0.00107143	0.00107143	0.00107143	0.00107143	0.00107143	0.00107143	0.00107143	0.00107143	0.00107143	0.00142857	0.00142857	0.00142857	0.00142857	0.00142857	0.00142857	0.00142857	0.00142857	0.00142857	0.00178571
NC_014762.1	Sulfuricurvum kujiense DSM 16994	Proteobacteria		0	0	0	0	0	0	0	0	0	0.000357143	0.000357143	0.000357143	0.000357143	0.000357143	0.000357143	0.000357143	0.000357143	0.000357143	0.000714286	0.000714286	0.000714286	0.000714286	0.000714286	0.000714286	0.000714286	0.000714286	0.000714286	0.00107143	0.00107143	0.00107143	0.00107143	0.00107143	0.00107143	0.00107143	0.00107143	0.00107143	0.00142857	0.00142857	0.00142857	0.00142857	0.00142857	0.00142857	0.00142857	0.00142857	0.00142857	0.00178571
NC_014506.1	Sulfurimonas autotrophica DSM 16294	Proteobacteria		0	0	0	0	0	0	0	0	0	0.000357143	0.000357143	0.000357143	0.000357143	0.000357143	0.000357143	0.000357143	0.000357143	0.000357143	0.000714286	0.000714286	0.000714286	0.000714286	0.000714286	0.000714286	0.000714286	0.000714286	0.000714286	0.00107143	0.00107143	0.00107143	0.00107143	0.00107143	0.00107143	0.00107143	0.00107143	0.00107143	0.00142857	0.00142857	0.00142857	0.00142857	0.00142857	0.00142857	0.00142857	0.00142857	0.00142857	0.00178571
NC_007575.1	Sulfurimonas denitrificans DSM 1251	Proteobacteria		0	0	0	0	0	0	0	0	0	0.000357143	0.000357143	0.000357143	0.000357143	0.000357143	0.000357143	0.000357143	0.000357143	0.000357143	0.000714286	0.000714286	0.000714286	0.000714286	0.000714286	0.000714286	0.000714286	0.000714286	0.000714286	0.00107143	0.00107143	0.00107143	0.00107143	0.00107143	0.00107143	0.00107143	0.00107143	0.00107143	0.00142857	0.00142857	0.00142857	0.00142857	0.00142857	0.00142857	0.00142857	0.00142857	0.00142857	0.00178571
NC_013512.1	Sulfurospirillum deleyianum DSM 6946	Proteobacteria		0	0	0	0	0	0	0	0	0	0.000357143	0.000357143	0.000357143	0.000357143	0.000357143	0.000357143	0.000357143	0.000357143	0.000357143	0.000714286	0.000714286	0.000714286	0.000714286	0.000714286	0.000714286	0.000714286	0.000714286	0.000714286	0.00107143	0.00107143	0.00107143	0.00107143	0.00107143	0.00107143	0.00107143	0.00107143	0.00107143	0.00142857	0.00142857	0.00142857	0.00142857	0.00142857	0.00142857	0.00142857	0.00142857	0.00142857	0.00178571
NC_008554.1	Syntrophobacter fumaroxidans MPOB	Proteobacteria		0	0	0	0	0	0	0	0	0	0.000357143	0.000357143	0.000357143	0.000357143	0.000357143	0.000357143	0.000357143	0.000357143	0.000357143	0.000714286	0.000714286	0.000714286	0.000714286	0.000714286	0.000714286	0.000714286	0.000714286	0.000714286	0.00107143	0.00107143	0.00107143	0.00107143	0.00107143	0.00107143	0.00107143	0.00107143	0.00107143	0.00142857	0.00142857	0.00142857	0.00142857	0.00142857	0.00142857	0.00142857	0.00142857	0.00142857	0.00178571
NC_007759.1	Syntrophus aciditrophicus SB	Proteobacteria		0	0	0	0	0	0	0	0	0	0.000357143	0.000357143	0.000357143	0.000357143	0.000357143	0.000357143	0.000357143	0.000357143	0.000357143	0.000714286	0.000714286	0.000714286	0.000714286	0.000714286	0.000714286	0.000714286	0.000714286	0.000714286	0.00107143	0.00107143	0.00107143	0.00107143	0.00107143	0.00107143	0.00107143	0.00107143	0.00107143	0.00142857	0.00142857	0.00142857	0.00142857	0.00142857	0.00142857	0.00142857	0.00142857	0.00142857	0.00178571
NC_012997.1	Teredinibacter turnerae T7901	Proteobacteria		0	0	0	0	0	0	0	0	0	0.000357143	0.000357143	0.000357143	0.000357143	0.000357143	0.000357143	0.000357143	0.000357143	0.000357143	0.000714286	0.000714286	0.000714286	0.000714286	0.000714286	0.000714286	0.000714286	0.000714286	0.000714286	0.00107143	0.00107143	0.00107143	0.00107143	0.00107143	0.00107143	0.00107143	0.00107143	0.00107143	0.00142857	0.00142857	0.00142857	0.00142857	0.00142857	0.00142857	0.00142857	0.00142857	0.00142857	0.00178571
NC_011901.1	Thioalkalivibrio sulfidophilus HL-EbGr7	Proteobacteria		0	0	0	0	0	0	0	0	0	0.000357143	0.000357143	0.000357143	0.000357143	0.000357143	0.000357143	0.000357143	0.000357143	0.000357143	0.000714286	0.000714286	0.000714286	0.000714286	0.000714286	0.000714286	0.000714286	0.000714286	0.000714286	0.00107143	0.00107143	0.00107143	0.00107143	0.00107143	0.00107143	0.00107143	0.00107143	0.00107143	0.00142857	0.00142857	0.00142857	0.00142857	0.00142857	0.00142857	0.00142857	0.00142857	0.00142857	0.00178571
NC_007404.1	Thiobacillus denitrificans ATCC 25259	Proteobacteria		0	0	0	0	0	0	0	0	0	0.000357143	0.000357143	0.000357143	0.000357143	0.000357143	0.000357143	0.000357143	0.000357143	0.000357143	0.000714286	0.000714286	0.000714286	0.000714286	0.000714286	0.000714286	0.000714286	0.000714286	0.000714286	0.00107143	0.00107143	0.00107143	0.00107143	0.00107143	0.00107143	0.00107143	0.00107143	0.00107143	0.00142857	0.00142857	0.00142857	0.00142857	0.00142857	0.00142857	0.00142857	0.00142857	0.00142857	0.00178571
NC_007520.2	Thiomicrospira crunogena XCL-2	Proteobacteria		0	0	0	0	0	0	0	0	0	0.000357143	0.000357143	0.000357143	0.000357143	0.000357143	0.000357143	0.000357143	0.000357143	0.000357143	0.000714286	0.000714286	0.000714286	0.000714286	0.000714286	0.000714286	0.000714286	0.000714286	0.000714286	0.00107143	0.00107143	0.00107143	0.00107143	0.00107143	0.00107143	0.00107143	0.00107143	0.00107143	0.00142857	0.00142857	0.00142857	0.00142857	0.00142857	0.00142857	0.00142857	0.00142857	0.00142857	0.00178571
NC_014153.1	Thiomonas intermedia K12	Proteobacteria		0	0	0	0	0	0	0	0	0	0.000357143	0.000357143	0.000357143	0.000357143	0.000357143	0.000357143	0.000357143	0.000357143	0.000357143	0.000714286	0.000714286	0.000714286	0.000714286	0.000714286	0.000714286	0.000714286	0.000714286	0.000714286	0.00107143	0.00107143	0.00107143	0.00107143	0.00107143	0.00107143	0.00107143	0.00107143	0.00107143	0.00142857	0.00142857	0.00142857	0.00142857	0.00142857	0.00142857	0.00142857	0.00142857	0.00142857	0.00178571
NC_012691.1	Tolumonas auensis DSM 9187	Proteobacteria		0	0	0	0	0	0	0	0	0	0.000357143	0.000357143	0.000357143	0.000357143	0.000357143	0.000357143	0.000357143	0.000357143	0.000357143	0.000714286	0.000714286	0.000714286	0.000714286	0.000714286	0.000714286	0.000714286	0.000714286	0.000714286	0.00107143	0.00107143	0.00107143	0.00107143	0.00107143	0.00107143	0.00107143	0.00107143	0.00107143	0.00142857	0.00142857	0.00142857	0.00142857	0.00142857	0.00142857	0.00142857	0.00142857	0.00142857	0.00178571
NC_008786.1	Verminephrobacter eiseniae EF01-2	Proteobacteria		0	0	0	0	0	0	0	0	0	0.000357143	0.000357143	0.000357143	0.000357143	0.000357143	0.000357143	0.000357143	0.000357143	0.000357143	0.000714286	0.000714286	0.000714286	0.000714286	0.000714286	0.000714286	0.000714286	0.000714286	0.000714286	0.00107143	0.00107143	0.00107143	0.00107143	0.00107143	0.00107143	0.00107143	0.00107143	0.00107143	0.00142857	0.00142857	0.00142857	0.00142857	0.00142857	0.00142857	0.00142857	0.00142857	0.00142857	0.00178571
NC_015633.1	Vibrio anguillarum 775	Proteobacteria		0	0	0	0	0	0	0	0	0	0.000178571	0.000178571	0.000178571	0.000178571	0.000178571	0.000178571	0.000178571	0.000178571	0.000178571	0.000357143	0.000357143	0.000357143	0.000357143	0.000357143	0.000357143	0.000357143	0.000357143	0.000357143	0.000535714	0.000535714	0.000535714	0.000535714	0.000535714	0.000535714	0.000535714	0.000535714	0.000535714	0.000714286	0.000714286	0.000714286	0.000714286	0.000714286	0.000714286	0.000714286	0.000714286	0.000714286	0.000892857
NC_015637.1	Vibrio anguillarum 775	Proteobacteria		0	0	0	0	0	0	0	0	0	0.000178571	0.000178571	0.000178571	0.000178571	0.000178571	0.000178571	0.000178571	0.000178571	0.000178571	0.000357143	0.000357143	0.000357143	0.000357143	0.000357143	0.000357143	0.000357143	0.000357143	0.000357143	0.000535714	0.000535714	0.000535714	0.000535714	0.000535714	0.000535714	0.000535714	0.000535714	0.000535714	0.000714286	0.000714286	0.000714286	0.000714286	0.000714286	0.000714286	0.000714286	0.000714286	0.000714286	0.000892857
NC_016944.1	Vibrio cholerae IEC224	Proteobacteria		0	0	0	0	0	0	0	0	0	0.000178571	0.000178571	0.000178571	0.000178571	0.000178571	0.000178571	0.000178571	0.000178571	0.000178571	0.000357143	0.000357143	0.000357143	0.000357143	0.000357143	0.000357143	0.000357143	0.000357143	0.000357143	0.000535714	0.000535714	0.000535714	0.000535714	0.000535714	0.000535714	0.000535714	0.000535714	0.000535714	0.000714286	0.000714286	0.000714286	0.000714286	0.000714286	0.000714286	0.000714286	0.000714286	0.000714286	0.000892857
NC_016945.1	Vibrio cholerae IEC224	Proteobacteria		0	0	0	0	0	0	0	0	0	0.000178571	0.000178571	0.000178571	0.000178571	0.000178571	0.000178571	0.000178571	0.000178571	0.000178571	0.000357143	0.000357143	0.000357143	0.000357143	0.000357143	0.000357143	0.000357143	0.000357143	0.000357143	0.000535714	0.000535714	0.000535714	0.000535714	0.000535714	0.000535714	0.000535714	0.000535714	0.000535714	0.000714286	0.000714286	0.000714286	0.000714286	0.000714286	0.000714286	0.000714286	0.000714286	0.000714286	0.000892857
NC_006840.2	Vibrio fischeri ES114	Proteobacteria		0	0	0	0	0	0	0	0	0	0.000178571	0.000178571	0.000178571	0.000178571	0.000178571	0.000178571	0.000178571	0.000178571	0.000178571	0.000357143	0.000357143	0.000357143	0.000357143	0.000357143	0.000357143	0.000357143	0.000357143	0.000357143	0.000535714	0.000535714	0.000535714	0.000535714	0.000535714	0.000535714	0.000535714	0.000535714	0.000535714	0.000714286	0.000714286	0.000714286	0.000714286	0.000714286	0.000714286	0.000714286	0.000714286	0.000714286	0.000892857
NC_006841.2	Vibrio fischeri ES114	Proteobacteria		0	0	0	0	0	0	0	0	0	0.000178571	0.000178571	0.000178571	0.000178571	0.000178571	0.000178571	0.000178571	0.000178571	0.000178571	0.000357143	0.000357143	0.000357143	0.000357143	0.000357143	0.000357143	0.000357143	0.000357143	0.000357143	0.000535714	0.000535714	0.000535714	0.000535714	0.000535714	0.000535714	0.000535714	0.000535714	0.000535714	0.000714286	0.000714286	0.000714286	0.000714286	0.000714286	0.000714286	0.000714286	0.000714286	0.000714286	0.000892857
NC_016602.1	Vibrio furnissii NCTC 11218	Proteobacteria		0	0	0	0	0	0	0	0	0	0.000178571	0.000178571	0.000178571	0.000178571	0.000178571	0.000178571	0.000178571	0.000178571	0.000178571	0.000357143	0.000357143	0.000357143	0.000357143	0.000357143	0.000357143	0.000357143	0.000357143	0.000357143	0.000535714	0.000535714	0.000535714	0.000535714	0.000535714	0.000535714	0.000535714	0.000535714	0.000535714	0.000714286	0.000714286	0.000714286	0.000714286	0.000714286	0.000714286	0.000714286	0.000714286	0.000714286	0.000892857
NC_016628.1	Vibrio furnissii NCTC 11218	Proteobacteria		0	0	0	0	0	0	0	0	0	0.000178571	0.000178571	0.000178571	0.000178571	0.000178571	0.000178571	0.000178571	0.000178571	0.000178571	0.000357143	0.000357143	0.000357143	0.000357143	0.000357143	0.000357143	0.000357143	0.000357143	0.000357143	0.000535714	0.000535714	0.000535714	0.000535714	0.000535714	0.000535714	0.000535714	0.000535714	0.000535714	0.000714286	0.000714286	0.000714286	0.000714286	0.000714286	0.000714286	0.000714286	0.000714286	0.000714286	0.000892857
NC_004603.1	Vibrio parahaemolyticus RIMD 2210633	Proteobacteria		0	0	0	0	0	0	0	0	0	0.000178571	0.000178571	0.000178571	0.000178571	0.000178571	0.000178571	0.000178571	0.000178571	0.000178571	0.000357143	0.000357143	0.000357143	0.000357143	0.000357143	0.000357143	0.000357143	0.000357143	0.000357143	0.000535714	0.000535714	0.000535714	0.000535714	0.000535714	0.000535714	0.000535714	0.000535714	0.000535714	0.000714286	0.000714286	0.000714286	0.000714286	0.000714286	0.000714286	0.000714286	0.000714286	0.000714286	0.000892857
NC_004605.1	Vibrio parahaemolyticus RIMD 2210633	Proteobacteria		0	0	0	0	0	0	0	0	0	0.000178571	0.000178571	0.000178571	0.000178571	0.000178571	0.000178571	0.000178571	0.000178571	0.000178571	0.000357143	0.000357143	0.000357143	0.000357143	0.000357143	0.000357143	0.000357143	0.000357143	0.000357143	0.000535714	0.000535714	0.000535714	0.000535714	0.000535714	0.000535714	0.000535714	0.000535714	0.000535714	0.000714286	0.000714286	0.000714286	0.000714286	0.000714286	0.000714286	0.000714286	0.000714286	0.000714286	0.000892857
NC_011744.2	Vibrio splendidus LGP32	Proteobacteria		0	0	0	0	0	0	0	0	0	0.000178571	0.000178571	0.000178571	0.000178571	0.000178571	0.000178571	0.000178571	0.000178571	0.000178571	0.000357143	0.000357143	0.000357143	0.000357143	0.000357143	0.000357143	0.000357143	0.000357143	0.000357143	0.000535714	0.000535714	0.000535714	0.000535714	0.000535714	0.000535714	0.000535714	0.000535714	0.000535714	0.000714286	0.000714286	0.000714286	0.000714286	0.000714286	0.000714286	0.000714286	0.000714286	0.000714286	0.000892857
NC_011753.2	Vibrio splendidus LGP32	Proteobacteria		0	0	0	0	0	0	0	0	0	0.000178571	0.000178571	0.000178571	0.000178571	0.000178571	0.000178571	0.000178571	0.000178571	0.000178571	0.000357143	0.000357143	0.000357143	0.000357143	0.000357143	0.000357143	0.000357143	0.000357143	0.000357143	0.000535714	0.000535714	0.000535714	0.000535714	0.000535714	0.000535714	0.000535714	0.000535714	0.000535714	0.000714286	0.000714286	0.000714286	0.000714286	0.000714286	0.000714286	0.000714286	0.000714286	0.000714286	0.000892857
NC_004459.3	Vibrio vulnificus CMCP6	Proteobacteria		0	0	0	0	0	0	0	0	0	0.000178571	0.000178571	0.000178571	0.000178571	0.000178571	0.000178571	0.000178571	0.000178571	0.000178571	0.000357143	0.000357143	0.000357143	0.000357143	0.000357143	0.000357143	0.000357143	0.000357143	0.000357143	0.000535714	0.000535714	0.000535714	0.000535714	0.000535714	0.000535714	0.000535714	0.000535714	0.000535714	0.000714286	0.000714286	0.000714286	0.000714286	0.000714286	0.000714286	0.000714286	0.000714286	0.000714286	0.000892857
NC_004460.2	Vibrio vulnificus CMCP6	Proteobacteria		0	0	0	0	0	0	0	0	0	0.000178571	0.000178571	0.000178571	0.000178571	0.000178571	0.000178571	0.000178571	0.000178571	0.000178571	0.000357143	0.000357143	0.000357143	0.000357143	0.000357143	0.000357143	0.000357143	0.000357143	0.000357143	0.000535714	0.000535714	0.000535714	0.000535714	0.000535714	0.000535714	0.000535714	0.000535714	0.000535714	0.000714286	0.000714286	0.000714286	0.000714286	0.000714286	0.000714286	0.000714286	0.000714286	0.000714286	0.000892857
NC_005090.1	Wolinella succinogenes DSM 1740	Proteobacteria		0	0	0	0	0	0	0	0	0	0.000357143	0.000357143	0.000357143	0.000357143	0.000357143	0.000357143	0.000357143	0.000357143	0.000357143	0.000714286	0.000714286	0.000714286	0.000714286	0.000714286	0.000714286	0.000714286	0.000714286	0.000714286	0.00107143	0.00107143	0.00107143	0.00107143	0.00107143	0.00107143	0.00107143	0.00107143	0.00107143	0.00142857	0.00142857	0.00142857	0.00142857	0.00142857	0.00142857	0.00142857	0.00142857	0.00142857	0.00178571
NC_009720.1	Xanthobacter autotrophicus Py2	Proteobacteria		0	0	0	0	0	0	0	0	0	0.000357143	0.000357143	0.000357143	0.000357143	0.000357143	0.000357143	0.000357143	0.000357143	0.000357143	0.000714286	0.000714286	0.000714286	0.000714286	0.000714286	0.000714286	0.000714286	0.000714286	0.000714286	0.00107143	0.00107143	0.00107143	0.00107143	0.00107143	0.00107143	0.00107143	0.00107143	0.00107143	0.00142857	0.00142857	0.00142857	0.00142857	0.00142857	0.00142857	0.00142857	0.00142857	0.00142857	0.00178571
NC_013722.1	Xanthomonas albilineans GPE PC73	Proteobacteria		0	0	0	0	0	0	0	0	0	0.000357143	0.000357143	0.000357143	0.000357143	0.000357143	0.000357143	0.000357143	0.000357143	0.000357143	0.000714286	0.000714286	0.000714286	0.000714286	0.000714286	0.000714286	0.000714286	0.000714286	0.000714286	0.00107143	0.00107143	0.00107143	0.00107143	0.00107143	0.00107143	0.00107143	0.00107143	0.00107143	0.00142857	0.00142857	0.00142857	0.00142857	0.00142857	0.00142857	0.00142857	0.00142857	0.00142857	0.00178571
NC_003919.1	Xanthomonas axonopodis pv. citri str. 306	Proteobacteria		0	0	0	0	0	0	0	0	0	0.000357143	0.000357143	0.000357143	0.000357143	0.000357143	0.000357143	0.000357143	0.000357143	0.000357143	0.000714286	0.000714286	0.000714286	0.000714286	0.000714286	0.000714286	0.000714286	0.000714286	0.000714286	0.00107143	0.00107143	0.00107143	0.00107143	0.00107143	0.00107143	0.00107143	0.00107143	0.00107143	0.00142857	0.00142857	0.00142857	0.00142857	0.00142857	0.00142857	0.00142857	0.00142857	0.00142857	0.00178571
NC_007086.1	Xanthomonas campestris pv. campestris str. 8004	Proteobacteria		0	0	0	0	0	0	0	0	0	0.000357143	0.000357143	0.000357143	0.000357143	0.000357143	0.000357143	0.000357143	0.000357143	0.000357143	0.000714286	0.000714286	0.000714286	0.000714286	0.000714286	0.000714286	0.000714286	0.000714286	0.000714286	0.00107143	0.00107143	0.00107143	0.00107143	0.00107143	0.00107143	0.00107143	0.00107143	0.00107143	0.00142857	0.00142857	0.00142857	0.00142857	0.00142857	0.00142857	0.00142857	0.00142857	0.00142857	0.00178571
NC_006834.1	Xanthomonas oryzae pv. oryzae KACC 10331	Proteobacteria		0	0	0	0	0	0	0	0	0	0.000357143	0.000357143	0.000357143	0.000357143	0.000357143	0.000357143	0.000357143	0.000357143	0.000357143	0.000714286	0.000714286	0.000714286	0.000714286	0.000714286	0.000714286	0.000714286	0.000714286	0.000714286	0.00107143	0.00107143	0.00107143	0.00107143	0.00107143	0.00107143	0.00107143	0.00107143	0.00107143	0.00142857	0.00142857	0.00142857	0.00142857	0.00142857	0.00142857	0.00142857	0.00142857	0.00142857	0.00178571
NC_013892.1	Xenorhabdus bovienii SS-2004	Proteobacteria		0	0	0	0	0	0	0	0	0	0.000357143	0.000357143	0.000357143	0.000357143	0.000357143	0.000357143	0.000357143	0.000357143	0.000357143	0.000714286	0.000714286	0.000714286	0.000714286	0.000714286	0.000714286	0.000714286	0.000714286	0.000714286	0.00107143	0.00107143	0.00107143	0.00107143	0.00107143	0.00107143	0.00107143	0.00107143	0.00107143	0.00142857	0.00142857	0.00142857	0.00142857	0.00142857	0.00142857	0.00142857	0.00142857	0.00142857	0.00178571
NC_014228.1	Xenorhabdus nematophila ATCC 19061	Proteobacteria		0	0	0	0	0	0	0	0	0	0.000357143	0.000357143	0.000357143	0.000357143	0.000357143	0.000357143	0.000357143	0.000357143	0.000357143	0.000714286	0.000714286	0.000714286	0.000714286	0.000714286	0.000714286	0.000714286	0.000714286	0.000714286	0.00107143	0.00107143	0.00107143	0.00107143	0.00107143	0.00107143	0.00107143	0.00107143	0.00107143	0.00142857	0.00142857	0.00142857	0.00142857	0.00142857	0.00142857	0.00142857	0.00142857	0.00142857	0.00178571
NC_002488.3	Xylella fastidiosa 9a5c	Proteobacteria		0	0	0	0	0	0	0	0	0	0.000357143	0.000357143	0.000357143	0.000357143	0.000357143	0.000357143	0.000357143	0.000357143	0.000357143	0.000714286	0.000714286	0.000714286	0.000714286	0.000714286	0.000714286	0.000714286	0.000714286	0.000714286	0.00107143	0.00107143	0.00107143	0.00107143	0.00107143	0.00107143	0.00107143	0.00107143	0.00107143	0.00142857	0.00142857	0.00142857	0.00142857	0.00142857	0.00142857	0.00142857	0.00142857	0.00142857	0.00178571
NC_008800.1	Yersinia enterocolitica subsp. enterocolitica 8081	Proteobacteria		0	0	0	0	0	0	0	0	0	0.000357143	0.000357143	0.000357143	0.000357143	0.000357143	0.000357143	0.000357143	0.000357143	0.000357143	0.000714286	0.000714286	0.000714286	0.000714286	0.000714286	0.000714286	0.000714286	0.000714286	0.000714286	0.00107143	0.00107143	0.00107143	0.00107143	0.00107143	0.00107143	0.00107143	0.00107143	0.00107143	0.00142857	0.00142857	0.00142857	0.00142857	0.00142857	0.00142857	0.00142857	0.00142857	0.00142857	0.00178571
NC_010159.1	Yersinia pestis Angola	Proteobacteria		0	0	0	0	0	0	0	0	0	0.000357143	0.000357143	0.000357143	0.000357143	0.000357143	0.000357143	0.000357143	0.000357143	0.000357143	0.000714286	0.000714286	0.000714286	0.000714286	0.000714286	0.000714286	0.000714286	0.000714286	0.000714286	0.00107143	0.00107143	0.00107143	0.00107143	0.00107143	0.00107143	0.00107143	0.00107143	0.00107143	0.00142857	0.00142857	0.00142857	0.00142857	0.00142857	0.00142857	0.00142857	0.00142857	0.00142857	0.00178571
NC_009708.1	Yersinia pseudotuberculosis IP 31758	Proteobacteria		0	0	0	0	0	0	0	0	0	0.000357143	0.000357143	0.000357143	0.000357143	0.000357143	0.000357143	0.000357143	0.000357143	0.000357143	0.000714286	0.000714286	0.000714286	0.000714286	0.000714286	0.000714286	0.000714286	0.000714286	0.000714286	0.00107143	0.00107143	0.00107143	0.00107143	0.00107143	0.00107143	0.00107143	0.00107143	0.00107143	0.00142857	0.00142857	0.00142857	0.00142857	0.00142857	0.00142857	0.00142857	0.00142857	0.00142857	0.00178571
NC_013355.1	Zymomonas mobilis subsp. mobilis NCIMB 11163	Proteobacteria		0	0	0	0	0	0	0	0	0	0.000357143	0.000357143	0.000357143	0.000357143	0.000357143	0.000357143	0.000357143	0.000357143	0.000357143	0.000714286	0.000714286	0.000714286	0.000714286	0.000714286	0.000714286	0.000714286	0.000714286	0.000714286	0.00107143	0.00107143	0.00107143	0.00107143	0.00107143	0.00107143	0.00107143	0.00107143	0.00107143	0.00142857	0.00142857	0.00142857	0.00142857	0.00142857	0.00142857	0.00142857	0.00142857	0.00142857	0.00178571
[truncated: 53 more columns]
