# Supplementary material for: Reference-independent comparative metagenomics using cross-assembly: crAss
Source: Bioinformatics. 2012 Oct 16;28(24):3225–31. doi: 10.1093/bioinformatics/bts613 (PMC3519457; doi:10.1093/bioinformatics/bts613)
Supplement: Supplementary Data [file supp_bts613_SupplFile2.xlsx]

## Sheet: overlap_Newbler
	overlap	shot	minimum	reads	wootters	dinucleotides
ov31	0	0.989049	0.987539	0.990648	0.995725	0.257889
ov30	0.0333333	0.863587	0.838188	0.909805	0.947477	0.252912
ov29	0.0666667	0.724347	0.684755	0.8172	0.892642	0.252777
ov28	0.1	0.634128	0.586854	0.727088	0.837932	0.234392
ov27	0.133333	0.568315	0.522822	0.671566	0.804257	0.230161
ov26	0.166667	0.49568	0.442991	0.632386	0.778206	0.224907
ov25	0.2	0.461771	0.411467	0.577059	0.744509	0.219522
ov24	0.233333	0.383231	0.333826	0.486485	0.684137	0.239267
ov23	0.266667	0.341046	0.300645	0.453758	0.664836	0.23465
ov22	0.3	0.345008	0.321429	0.459425	0.661749	0.237779
ov21	0.333333	0.283074	0.249438	0.392304	0.615014	0.222727
ov20	0.366667	0.257863	0.2334	0.359949	0.591608	0.209915
ov19	0.4	0.220296	0.182711	0.314098	0.559235	0.193818
ov18	0.433333	0.193225	0.161175	0.275587	0.528111	0.185842
ov17	0.466667	0.185806	0.153122	0.257315	0.516886	0.173286
ov16	0.5	0.160177	0.125402	0.227321	0.486733	0.152022
ov15	0.533333	0.157819	0.134485	0.225233	0.487143	0.149024
ov14	0.566667	0.14518	0.117778	0.204618	0.466114	0.135011
ov13	0.6	0.133435	0.104046	0.189273	0.45492	0.138291
ov12	0.633333	0.128762	0.101551	0.176523	0.441985	0.140658
ov11	0.666667	0.119677	0.0982088	0.168085	0.432557	0.134072
ov10	0.7	0.105809	0.0880829	0.132077	0.39411	0.136713
ov09	0.733333	0.100315	0.0854301	0.131992	0.393849	0.125664
ov08	0.766667	0.0869815	0.0685323	0.110542	0.370481	0.111241
ov07	0.8	0.0832259	0.0703285	0.102304	0.356316	0.106472
ov06	0.833333	0.0725492	0.062249	0.0770108	0.334514	0.0976088
ov05	0.866667	0.0624816	0.0487348	0.0659579	0.324377	0.0812778
ov04	0.9	0.0538526	0.0487056	0.0574302	0.306261	0.0601437
ov03	0.933333	0.0527754	0.046741	0.0485546	0.294015	0.0499735
ov02	0.966667	0.0432763	0.040957	0.0383894	0.278217	0.0280348
ov01	1	0.038575	0.0374953	0.0310657	0.270184	0.00353097

## Sheet: overlap_MIRA
	overlap	shot_MIRA_genome	minimum_MIRA_genome	reads_MIRA_genome	wootters_MIRA_genome	shot_MIRA_est	minimum_MIRA_est	reads_MIRA_est	wootters_MIRA_est
ov31	0	0.992783	0.991489	0.989385	0.997323	0.999745	0.999744	0.999715	0.999867
ov30	0.0333333	0.854592	0.830189	0.908189	0.94526	0.965164	0.964978	0.978034	0.986634
ov29	0.0666667	0.711818	0.67378	0.81467	0.889827	0.932757	0.932191	0.956541	0.973359
ov28	0.1	0.595046	0.570156	0.724594	0.836824	0.889111	0.887708	0.927801	0.955748
ov27	0.133333	0.507574	0.463043	0.660469	0.794773	0.864459	0.863056	0.911669	0.945961
ov26	0.166667	0.471051	0.431907	0.630209	0.774033	0.828484	0.826213	0.886801	0.930594
ov25	0.2	0.412609	0.377391	0.567976	0.740932	0.792307	0.789697	0.860085	0.914246
ov24	0.233333	0.332246	0.297059	0.494565	0.689453	0.755527	0.750295	0.830248	0.89586
ov23	0.266667	0.316367	0.295455	0.476261	0.673768	0.71553	0.709695	0.802021	0.878371
ov22	0.3	0.257544	0.235828	0.406218	0.626737	0.679395	0.671808	0.770511	0.859068
ov21	0.333333	0.226414	0.2119	0.382001	0.604873	0.640958	0.633029	0.738695	0.839135
ov20	0.366667	0.195329	0.18662	0.330519	0.568933	0.613696	0.606744	0.714088	0.823559
ov19	0.4	0.171736	0.148181	0.294904	0.544222	0.576706	0.570355	0.682689	0.803704
ov18	0.433333	0.154375	0.139742	0.273626	0.526957	0.550508	0.542444	0.661211	0.789854
ov17	0.466667	0.142484	0.132841	0.251448	0.511385	0.527195	0.516792	0.636505	0.774187
ov16	0.5	0.122043	0.112292	0.217979	0.480867	0.496118	0.485892	0.609652	0.756589
ov15	0.533333	0.114645	0.102161	0.210901	0.474363	0.478285	0.468627	0.590188	0.743683
ov14	0.566667	0.101176	0.0841584	0.188995	0.454783	0.451771	0.441828	0.563895	0.725718
ov13	0.6	0.103587	0.0999416	0.193519	0.459313	0.437219	0.428138	0.551249	0.717514
ov12	0.633333	0.0941052	0.0846682	0.17519	0.441293	0.422964	0.414062	0.536995	0.707259
ov11	0.666667	0.0829089	0.0789873	0.154555	0.42503	0.40959	0.400554	0.521832	0.697356
ov10	0.7	0.0788841	0.0723404	0.141313	0.409603	0.39232	0.384456	0.501751	0.683703
ov09	0.733333	0.0704134	0.0644356	0.123433	0.390196	0.369905	0.362442	0.477862	0.666622
ov08	0.766667	0.0626767	0.0626767	0.110311	0.37583	0.353711	0.348441	0.459008	0.653232
ov07	0.8	0.0508248	0.0459459	0.0962739	0.357556	0.331602	0.330523	0.435479	0.636002
ov06	0.833333	0.0433367	0.0394558	0.0720257	0.336446	0.31834	0.315551	0.419577	0.625211
ov05	0.866667	0.03969	0.0367313	0.0670364	0.327556	0.302759	0.300655	0.401641	0.611535
ov04	0.9	0.035499	0.0349379	0.0587469	0.317425	0.281733	0.281136	0.377481	0.593191
ov03	0.933333	0.0294854	0.0240683	0.0465379	0.300197	0.269975	0.267888	0.362156	0.581473
ov02	0.966667	0.0240587	0.0231894	0.0387307	0.292184	0.252419	0.248986	0.342106	0.565868
ov01	1	0.0188393	0.0174957	0.0293139	0.278599	0.236473	0.229512	0.32096	0.549182
	MIRA genome
	command line: mira --project=file-genome --job=denovo,genome,accurate,454 --notraceinfo --noclipping --fasta=file.fa 454_SETTINGS -LR:wqf=no -AS:epoq=no:bdq=30 -OUT:savesimplesingletsinproject=no:savetaggedsingletsinproject=no -AL:min_overlap=40:min_relative_score=90 COMMON_SETTINGS -OUT:output_result_caf=no:output_result_maf=no:output_result_fasta=yes:output_result_ace=yes:output_result_tcs=no
	assumes uniform read distribution (may result in discarding reads in high coverage areas)
	repeats longer than a read are split
	minimum reads per contig: 5
	genomic pathfinder
	clips low coverage areas and parts of read that do not match rest of contig
	MIRA EST
	command line: mira --project=file-est --job=denovo,est,accurate,454 --notraceinfo --noclipping --fasta=file.fa 454_SETTINGS -LR:wqf=no -AS:epoq=no:bdq=30 -OUT:savesimplesingletsinproject=no:savetaggedsingletsinproject=no -AL:min_overlap=40:min_relative_score=90 COMMON_SETTINGS -OUT:output_result_caf=no:output_result_maf=no:output_result_fasta=yes:output_result_ace=yes:output_result_tcs=no
	minimum reads per contig: 2
	EST pathfinder

## Sheet: abundance
Supplementary Figure 1

## Sheet: noise
% Proteobacteria	shot	minimum	reads	wootters	dinucleotides
0	0.384367	0.41555	0.33666	0.197421	2.14941
10	0.377923	0.411572	0.334269	0.196423	1.89347
20	0.339604	0.369716	0.316045	0.186264	1.65051
30	0.285313	0.306768	0.285713	0.171446	1.4217
40	0.199957	0.216649	0.235501	0.145751	1.20081
50	0.101488	0.101694	0.154307	0.098142	0.983473
60	0.064423	0.008113	0.086926	0.056738	0.790845
70	0.017141	0.008563	0.03635	0.02369	0.586198
80	0.005568	0	0.004044	0.010349	0.296367
90	0	0	0	0	0.185282
100	0	0	0	0	0
